# Supplementary material for: Short inverted repeats contribute to localized mutability in human somatic cells
Source: Nucleic Acids Res. 2017 Aug 22;45(19):11213–21. doi: 10.1093/nar/gkx731 (PMC5737083; doi:10.1093/nar/gkx731)
Supplement: Supplementary Data [file gkx731_supp.zip]

Archive with 5 entries (5 files):
- nar-01254-i-2017-File007.docx
- nar-01254-i-2017-File008.xlsx
- nar-01254-i-2017-File009.xlsx
- nar-01254-i-2017-File010.xlsx
- nar-01254-i-2017-File011.xlsx
