# Supplementary material for: Short inverted repeats contribute to localized mutability in human somatic cells
Source: Nucleic Acids Res. 2017 Aug 22;45(19):11213–21. doi: 10.1093/nar/gkx731 (PMC5737083; doi:10.1093/nar/gkx731)
Supplement: Supplementary Data [file gkx731_supp.zip › nar-01254-i-2017-File008.xlsx]

## Sheet: Sheet1
cancer	sample	type	source
Breast	PD3989a	Whole genome	ICGC
Breast	PD4069a	Whole genome	ICGC
Breast	PD4072a	Whole genome	ICGC
Breast	PD4076a	Whole genome	ICGC
Breast	PD4225a	Whole genome	ICGC
Breast	PD4261a	Whole genome	ICGC
Breast	PD4266a	Whole genome	ICGC
Breast	PD4267a	Whole genome	ICGC
Breast	PD4315a	Whole genome	ICGC
Breast	PD4604a	Whole genome	ICGC
Breast	PD4605a	Whole genome	ICGC
Breast	PD4606a	Whole genome	ICGC
Breast	PD4607a	Whole genome	ICGC
Breast	PD4613a	Whole genome	ICGC
Breast	PD4872a	Whole genome	ICGC
Breast	PD4876a	Whole genome	ICGC
Breast	PD4951a	Whole genome	ICGC
Breast	PD4952a	Whole genome	ICGC
Breast	PD4953a	Whole genome	ICGC
Breast	PD4954a	Whole genome	ICGC
Breast	PD4957a	Whole genome	ICGC
Breast	PD4958a	Whole genome	ICGC
Breast	PD4959a	Whole genome	ICGC
Breast	PD4965a	Whole genome	ICGC
Breast	PD4967a	Whole genome	ICGC
Breast	PD4968a	Whole genome	ICGC
Breast	PD4969a	Whole genome	ICGC
Breast	PD4970a	Whole genome	ICGC
Breast	PD4971a	Whole genome	ICGC
Breast	PD4972a	Whole genome	ICGC
Breast	PD4976a	Whole genome	ICGC
Breast	PD4981a	Whole genome	ICGC
Breast	PD4982a	Whole genome	ICGC
Breast	PD4983a	Whole genome	ICGC
Breast	PD4985a	Whole genome	ICGC
Breast	PD4986a	Whole genome	ICGC
Breast	PD5928a	Whole genome	ICGC
Breast	PD5936a	Whole genome	ICGC
Breast	PD5937a	Whole genome	ICGC
Breast	PD5946a	Whole genome	ICGC
Breast	PD5947a	Whole genome	ICGC
Breast	PD5951a	Whole genome	ICGC
Breast	PD5953a	Whole genome	ICGC
Breast	PD5956a	Whole genome	ICGC
Breast	PD5959a	Whole genome	ICGC
Breast	PD5960a	Whole genome	ICGC
Breast	PD5961a	Whole genome	ICGC
Breast	PD5964a	Whole genome	ICGC
Breast	PD6016a2	Whole genome	ICGC
Breast	PD6041a	Whole genome	ICGC
Breast	PD6042a	Whole genome	ICGC
Breast	PD6043a	Whole genome	ICGC
Breast	PD6044a	Whole genome	ICGC
Breast	PD6045a	Whole genome	ICGC
Breast	PD6417a	Whole genome	ICGC
Breast	PD6418a	Whole genome	ICGC
Breast	PD6422a	Whole genome	ICGC
Breast	PD6466b	Whole genome	ICGC
Breast	PD6711a2	Whole genome	ICGC
Breast	PD6719a	Whole genome	ICGC
Breast	PD6720a	Whole genome	ICGC
Breast	PD6721a	Whole genome	ICGC
Breast	PD7199a	Whole genome	ICGC
Breast	PD7201a	Whole genome	ICGC
Breast	PD7206a	Whole genome	ICGC
Breast	PD7207a	Whole genome	ICGC
Breast	PD7209a	Whole genome	ICGC
Breast	PD7210a	Whole genome	ICGC
Breast	PD7214a	Whole genome	ICGC
Breast	PD7215a	Whole genome	ICGC
Breast	PD7218a	Whole genome	ICGC
Breast	PD7219a	Whole genome	ICGC
Breast	PD7221a	Whole genome	ICGC
Breast	PD7238a	Whole genome	ICGC
Breast	PD7240a	Whole genome	ICGC
Breast	PD7243a	Whole genome	ICGC
Breast	PD7322a	Whole genome	ICGC
Breast	PD8609a	Whole genome	ICGC
Breast	PD8610a	Whole genome	ICGC
Breast	PD8612a	Whole genome	ICGC
Breast	PD8614a	Whole genome	ICGC
Breast	PD8615a	Whole genome	ICGC
Breast	PD8617a	Whole genome	ICGC
Breast	PD8618a	Whole genome	ICGC
Breast	PD8620a	Whole genome	ICGC
Breast	PD8622a	Whole genome	ICGC
Breast	PD8623a	Whole genome	ICGC
Breast	PD8973a	Whole genome	ICGC
Breast	PD8977a	Whole genome	ICGC
Breast	PD8978a	Whole genome	ICGC
Breast	PD8979a	Whole genome	ICGC
Breast	PD8980a	Whole genome	ICGC
Breast	PD8981a	Whole genome	ICGC
Breast	PD8999a	Whole genome	ICGC
Breast	PD9000a	Whole genome	ICGC
Breast	PD9001a	Whole genome	ICGC
Breast	PD9002a	Whole genome	ICGC
Breast	PD9063a	Whole genome	ICGC
Breast	PD9065a	Whole genome	ICGC
Breast	PD9067a	Whole genome	ICGC
Breast	PD9193a	Whole genome	ICGC
Breast	PD9464a	Whole genome	ICGC
Breast	PD9467a	Whole genome	ICGC
Breast	PD9539a	Whole genome	ICGC
Breast	PD9541a	Whole genome	ICGC
Breast	PD9544a	Whole genome	ICGC
Breast	PD9567a	Whole genome	ICGC
Breast	PD9569a	Whole genome	ICGC
Breast	PD9570a	Whole genome	ICGC
Breast	PD9572a	Whole genome	ICGC
Breast	PD9573a	Whole genome	ICGC
Breast	PD9574a	Whole genome	ICGC
Breast	PD9577a	Whole genome	ICGC
Breast	PD9578a	Whole genome	ICGC
Breast	PD9581a	Whole genome	ICGC
Breast	PD9582a	Whole genome	ICGC
Breast	PD9589a	Whole genome	ICGC
Breast	PD9591a	Whole genome	ICGC
Breast	PD9593a	Whole genome	ICGC
Breast	PD9597a	Whole genome	ICGC
Breast	PD9599a	Whole genome	ICGC
Breast	PD9600a	Whole genome	ICGC
Breast	PD9605a	Whole genome	ICGC
Breast	PD9606a	Whole genome	ICGC
Breast	PD9694a	Whole genome	ICGC
Breast	PD9752a	Whole genome	ICGC
Breast	PD9754a	Whole genome	ICGC
Breast	PD9756a	Whole genome	ICGC
Breast	PD9759a	Whole genome	ICGC
Breast	PD9760a	Whole genome	ICGC
Breast	PD9761a	Whole genome	ICGC
Breast	PD9842a	Whole genome	ICGC
Breast	PD9843a	Whole genome	ICGC
Breast	PD9844a	Whole genome	ICGC
Breast	PD9845a	Whole genome	ICGC
Breast	PD9847a	Whole genome	ICGC
Breast	PD11336a	Whole genome	ICGC
Breast	PD11337a	Whole genome	ICGC
Breast	PD11338a	Whole genome	ICGC
Breast	PD11339a	Whole genome	ICGC
Breast	PD11340a	Whole genome	ICGC
Breast	PD11341a	Whole genome	ICGC
Breast	PD11342a	Whole genome	ICGC
Breast	PD11343a	Whole genome	ICGC
Breast	PD11352a	Whole genome	ICGC
Breast	PD11355a	Whole genome	ICGC
Breast	PD11357a	Whole genome	ICGC
Breast	PD11358a	Whole genome	ICGC
Breast	PD11359a	Whole genome	ICGC
Breast	PD11360a	Whole genome	ICGC
Breast	PD11361a	Whole genome	ICGC
Breast	PD11364a	Whole genome	ICGC
Breast	PD11365a	Whole genome	ICGC
Breast	PD11366a	Whole genome	ICGC
Breast	PD11367a	Whole genome	ICGC
Breast	PD11368a	Whole genome	ICGC
Breast	PD11369a	Whole genome	ICGC
Breast	PD11370a	Whole genome	ICGC
Breast	PD11372a	Whole genome	ICGC
Breast	PD11374a	Whole genome	ICGC
Breast	PD11375a	Whole genome	ICGC
Breast	PD11376a	Whole genome	ICGC
Breast	PD11379a	Whole genome	ICGC
Breast	PD11380a	Whole genome	ICGC
Breast	PD11381a	Whole genome	ICGC
Breast	PD11383a	Whole genome	ICGC
Breast	PD11384a	Whole genome	ICGC
Breast	PD11385a	Whole genome	ICGC
Breast	PD11386a	Whole genome	ICGC
Breast	PD11389a	Whole genome	ICGC
Breast	PD11391a	Whole genome	ICGC
Breast	PD11393a	Whole genome	ICGC
Breast	PD11394a	Whole genome	ICGC
Breast	PD11395a	Whole genome	ICGC
Breast	PD11396a	Whole genome	ICGC
Breast	PD11397a	Whole genome	ICGC
Breast	PD11398a	Whole genome	ICGC
Breast	PD11399a	Whole genome	ICGC
Breast	PD11402a	Whole genome	ICGC
Breast	PD11740a	Whole genome	ICGC
Breast	PD11741a	Whole genome	ICGC
Breast	PD11742a	Whole genome	ICGC
Breast	PD11743a	Whole genome	ICGC
Breast	PD11744a	Whole genome	ICGC
Breast	PD11745a	Whole genome	ICGC
Breast	PD11750a	Whole genome	ICGC
Breast	PD11753a	Whole genome	ICGC
Breast	PD11756a	Whole genome	ICGC
Breast	PD11760a	Whole genome	ICGC
Breast	PD11761a	Whole genome	ICGC
Breast	PD11765a	Whole genome	ICGC
Breast	PD11766a	Whole genome	ICGC
Breast	PD11767a	Whole genome	ICGC
Breast	PD11769a	Whole genome	ICGC
Breast	PD11816a	Whole genome	ICGC
Breast	PD11818a	Whole genome	ICGC
Breast	PD11819a	Whole genome	ICGC
Breast	PD13302a	Whole genome	ICGC
Breast	PD13304a	Whole genome	ICGC
Breast	PD13306a	Whole genome	ICGC
Breast	PD13307a	Whole genome	ICGC
Breast	PD13310a	Whole genome	ICGC
Breast	PD13312a	Whole genome	ICGC
Breast	PD13416a	Whole genome	ICGC
Breast	PD13419a	Whole genome	ICGC
Breast	PD13420a	Whole genome	ICGC
Breast	PD13422a	Whole genome	ICGC
Breast	PD13424a	Whole genome	ICGC
Breast	PD13425a	Whole genome	ICGC
Breast	PD13426a	Whole genome	ICGC
Breast	PD13427a	Whole genome	ICGC
Breast	PD13618a	Whole genome	ICGC
Breast	PD13619a	Whole genome	ICGC
Breast	PD13620a	Whole genome	ICGC
Breast	PD13623a	Whole genome	ICGC
Breast	PD13625a	Whole genome	ICGC
Breast	PD13626a	Whole genome	ICGC
Breast	PD13629a	Whole genome	ICGC
Breast	PD13631a	Whole genome	ICGC
Breast	PD13752a	Whole genome	ICGC
Breast	PD13753a	Whole genome	ICGC
Breast	PD13754a	Whole genome	ICGC
Breast	PD13755a	Whole genome	ICGC
Breast	PD13756a	Whole genome	ICGC
Breast	PD13757a	Whole genome	ICGC
Breast	PD13758a	Whole genome	ICGC
Breast	PD13760a	Whole genome	ICGC
Breast	PD13761a	Whole genome	ICGC
Breast	PD13762a	Whole genome	ICGC
Breast	PD13763a	Whole genome	ICGC
Breast	PD13764a	Whole genome	ICGC
Breast	PD13765a	Whole genome	ICGC
Breast	PD13766a	Whole genome	ICGC
Breast	PD13767a	Whole genome	ICGC
Breast	PD13768a	Whole genome	ICGC
Breast	PD13770a	Whole genome	ICGC
Breast	PD13771a	Whole genome	ICGC
Breast	PD14432a	Whole genome	ICGC
Breast	PD14433a	Whole genome	ICGC
Breast	PD14435a	Whole genome	ICGC
Breast	PD14437a	Whole genome	ICGC
Breast	PD14439a	Whole genome	ICGC
Breast	PD14441a	Whole genome	ICGC
Breast	PD14442a	Whole genome	ICGC
Breast	PD14450a	Whole genome	ICGC
Breast	PD14453a	Whole genome	ICGC
Breast	PD14454a	Whole genome	ICGC
Breast	PD14456a	Whole genome	ICGC
Breast	PD14457a	Whole genome	ICGC
Breast	PD14458a	Whole genome	ICGC
Breast	PD14459a	Whole genome	ICGC
Breast	PD14460a	Whole genome	ICGC
Breast	PD14461a	Whole genome	ICGC
Breast	PD14462a	Whole genome	ICGC
Breast	PD14465a	Whole genome	ICGC
Breast	PD14467a	Whole genome	ICGC
Breast	PD14468a	Whole genome	ICGC
Breast	PD14471a	Whole genome	ICGC
Breast	PD14472a	Whole genome	ICGC
Breast	PD14473a	Whole genome	ICGC
Breast	PD17973a	Whole genome	ICGC
Breast	PD17981a	Whole genome	ICGC
Breast	PD17991a	Whole genome	ICGC
Breast	PD17994a	Whole genome	ICGC
Breast	PD18100a	Whole genome	ICGC
Breast	PD18101a	Whole genome	ICGC
Breast	PD18116a	Whole genome	ICGC
Breast	PD18149a	Whole genome	ICGC
Breast	PD18247a	Whole genome	ICGC
Breast	PD18251a	Whole genome	ICGC
Breast	PD18257a	Whole genome	ICGC
Breast	PD18258a	Whole genome	ICGC
Breast	PD18259a	Whole genome	ICGC
Breast	PD18264a	Whole genome	ICGC
Breast	PD18269a	Whole genome	ICGC
Breast	PD18728a	Whole genome	ICGC
Breast	PD18730a	Whole genome	ICGC
Breast	PD18733a	Whole genome	ICGC
Breast	PD18734a	Whole genome	ICGC
Breast	PD18748a	Whole genome	ICGC
Breast	PD18749a	Whole genome	ICGC
Breast	PD18751a	Whole genome	ICGC
Breast	PD18754a	Whole genome	ICGC
Breast	PD18756a	Whole genome	ICGC
Breast	PD18768a	Whole genome	ICGC
Breast	PD18769a	Whole genome	ICGC
Breast	PD18771a	Whole genome	ICGC
Breast	PD18775a	Whole genome	ICGC
Breast	PD18776a	Whole genome	ICGC
Breast	PD4252a	Whole genome	ICGC
Breast	PD4255a	Whole genome	ICGC
Breast	PD4833a	Whole genome	ICGC
Breast	PD4836a	Whole genome	ICGC
Breast	PD4844a	Whole genome	ICGC
Breast	PD4845a	Whole genome	ICGC
Breast	PD4847a	Whole genome	ICGC
Breast	PD4874a	Whole genome	ICGC
Breast	PD4875a	Whole genome	ICGC
Breast	PD4955a	Whole genome	ICGC
Breast	PD4956a	Whole genome	ICGC
Breast	PD4975a	Whole genome	ICGC
Breast	PD4977a	Whole genome	ICGC
Breast	PD4980a	Whole genome	ICGC
Breast	PD5925a	Whole genome	ICGC
Breast	PD5930a	Whole genome	ICGC
Breast	PD5932a	Whole genome	ICGC
Breast	PD5934a	Whole genome	ICGC
Breast	PD5935a	Whole genome	ICGC
Breast	PD5942a	Whole genome	ICGC
Breast	PD5944a	Whole genome	ICGC
Breast	PD5945a	Whole genome	ICGC
Breast	PD5948a	Whole genome	ICGC
Breast	PD5950a	Whole genome	ICGC
Breast	PD6046a	Whole genome	ICGC
Breast	PD6047a	Whole genome	ICGC
Breast	PD6406a	Whole genome	ICGC
Breast	PD6409a	Whole genome	ICGC
Breast	PD6410a	Whole genome	ICGC
Breast	PD6411a	Whole genome	ICGC
Breast	PD6412a	Whole genome	ICGC
Breast	PD6413a	Whole genome	ICGC
Breast	PD6414a	Whole genome	ICGC
Breast	PD6415a	Whole genome	ICGC
Breast	PD6416a	Whole genome	ICGC
Breast	PD6722a	Whole genome	ICGC
Breast	PD6727b	Whole genome	ICGC
Breast	PD6728b	Whole genome	ICGC
Breast	PD6729a2	Whole genome	ICGC
Breast	PD6730b	Whole genome	ICGC
Breast	PD6731a2	Whole genome	ICGC
Breast	PD6732b	Whole genome	ICGC
Breast	PD6733b	Whole genome	ICGC
Breast	PD7066a	Whole genome	ICGC
Breast	PD7067a	Whole genome	ICGC
Breast	PD7069a	Whole genome	ICGC
Breast	PD7211a	Whole genome	ICGC
Breast	PD7217a	Whole genome	ICGC
Breast	PD7220a	Whole genome	ICGC
Breast	PD7248a	Whole genome	ICGC
Breast	PD7250a	Whole genome	ICGC
Breast	PD7316a	Whole genome	ICGC
Breast	PD7321a	Whole genome	ICGC
Breast	PD7341a	Whole genome	ICGC
Breast	PD7344a	Whole genome	ICGC
Breast	PD7426a	Whole genome	ICGC
Breast	PD7428a	Whole genome	ICGC
Breast	PD8611a	Whole genome	ICGC
Breast	PD8621a	Whole genome	ICGC
Breast	PD8652a2	Whole genome	ICGC
Breast	PD8660a2	Whole genome	ICGC
Breast	PD8828a	Whole genome	ICGC
Breast	PD8830a	Whole genome	ICGC
Breast	PD8832a	Whole genome	ICGC
Breast	PD8964a	Whole genome	ICGC
Breast	PD8965a	Whole genome	ICGC
Breast	PD8969a	Whole genome	ICGC
Breast	PD8982a	Whole genome	ICGC
Breast	PD8984a	Whole genome	ICGC
Breast	PD9004a	Whole genome	ICGC
Breast	PD9064a	Whole genome	ICGC
Breast	PD9568a	Whole genome	ICGC
Breast	PD9571a	Whole genome	ICGC
Breast	PD9575a	Whole genome	ICGC
Breast	PD9579a	Whole genome	ICGC
Breast	PD9584a	Whole genome	ICGC
Breast	PD9585a	Whole genome	ICGC
Breast	PD9592a	Whole genome	ICGC
Breast	PD9595a	Whole genome	ICGC
Breast	PD9604a	Whole genome	ICGC
Breast	PD9696a	Whole genome	ICGC
Breast	PD9702a	Whole genome	ICGC
Breast	PD10011a	Whole genome	ICGC
Breast	PD10014a	Whole genome	ICGC
Breast	PD11326a	Whole genome	ICGC
Breast	PD11327a	Whole genome	ICGC
Breast	PD11748a	Whole genome	ICGC
Breast	PD11752a	Whole genome	ICGC
Breast	PD11755a	Whole genome	ICGC
Breast	PD11757a	Whole genome	ICGC
Breast	PD11762a	Whole genome	ICGC
Breast	PD13296a	Whole genome	ICGC
Breast	PD13297a	Whole genome	ICGC
Breast	PD13298a	Whole genome	ICGC
Breast	PD13299a	Whole genome	ICGC
Breast	PD13311a	Whole genome	ICGC
Breast	PD13418a	Whole genome	ICGC
Breast	PD13428a	Whole genome	ICGC
Breast	PD13622a	Whole genome	ICGC
Breast	PD13627a	Whole genome	ICGC
Breast	PD18017a	Whole genome	ICGC
Breast	PD18020a	Whole genome	ICGC
Breast	PD18024a	Whole genome	ICGC
Breast	PD18031a	Whole genome	ICGC
Breast	PD18037a	Whole genome	ICGC
Breast	PD6684a	Whole genome	ICGC
Breast	PD8619a	Whole genome	ICGC
Breast	PD10010a	Whole genome	ICGC
Breast	PD13630a	Whole genome	ICGC
Breast	PD18022a	Whole genome	ICGC
Breast	PD11344a	Whole genome	ICGC
Breast	PD11345a	Whole genome	ICGC
Breast	PD11346a	Whole genome	ICGC
Breast	PD11347a	Whole genome	ICGC
Breast	PD11348a	Whole genome	ICGC
Breast	PD11349a	Whole genome	ICGC
Breast	PD11462a	Whole genome	ICGC
Breast	PD11464a	Whole genome	ICGC
Breast	PD11465a	Whole genome	ICGC
Breast	PD13162a	Whole genome	ICGC
Breast	PD13163a	Whole genome	ICGC
Breast	PD13164a	Whole genome	ICGC
Breast	PD13165a	Whole genome	ICGC
Breast	PD13166a	Whole genome	ICGC
Breast	PD13167a	Whole genome	ICGC
Breast	PD13168a	Whole genome	ICGC
Breast	PD13602a	Whole genome	ICGC
Breast	PD13603a	Whole genome	ICGC
Breast	PD13604a	Whole genome	ICGC
Breast	PD13605a	Whole genome	ICGC
Breast	PD13606a	Whole genome	ICGC
Breast	PD13607a	Whole genome	ICGC
Breast	PD13608a	Whole genome	ICGC
Breast	PD13609a	Whole genome	ICGC
Breast	PD18045a	Whole genome	ICGC
Breast	PD18046a	Whole genome	ICGC
Breast	PD18047a	Whole genome	ICGC
Breast	PD18048a	Whole genome	ICGC
Breast	PD18049a	Whole genome	ICGC
Breast	PD18050a	Whole genome	ICGC
Breast	PD18188a	Whole genome	ICGC
Breast	PD18189a	Whole genome	ICGC
Breast	PD6048a	Whole genome	ICGC
Breast	PD6404a	Whole genome	ICGC
Breast	PD6405a	Whole genome	ICGC
Breast	PD7202a	Whole genome	ICGC
Breast	PD7203a	Whole genome	ICGC
Breast	PD7204a	Whole genome	ICGC
Breast	PD7205a	Whole genome	ICGC
Breast	PD7304a	Whole genome	ICGC
Breast	PD7305a	Whole genome	ICGC
Breast	PD7306a	Whole genome	ICGC
Breast	PD7307a	Whole genome	ICGC
Breast	PD8995a	Whole genome	ICGC
Breast	PD8996a	Whole genome	ICGC
Breast	PD8997a	Whole genome	ICGC
Breast	PD8998a	Whole genome	ICGC
Breast	PD9009a	Whole genome	ICGC
Breast	PD9576a	Whole genome	ICGC
Breast	PD4826a	Whole genome	ICGC
Breast	PD7249a	Whole genome	ICGC
Breast	PD9755a	Whole genome	ICGC
Breast	PD4962a	Whole genome	ICGC
Breast	PD4841a	Whole genome	ICGC
Breast	PD11751a	Whole genome	ICGC
Breast	PD4264a	Whole genome	ICGC
Breast	PD4978a	Whole genome	ICGC
Breast	PD4192a	Whole genome	ICGC
Breast	PD4194a	Whole genome	ICGC
Breast	PD4198a	Whole genome	ICGC
Breast	PD4199a	Whole genome	ICGC
Breast	PD3851a	Whole genome	ICGC
Breast	PD3890a	Whole genome	ICGC
Breast	PD3904a	Whole genome	ICGC
Breast	PD3905a	Whole genome	ICGC
Breast	PD3945a	Whole genome	ICGC
Breast	PD4005a	Whole genome	ICGC
Breast	PD4006a	Whole genome	ICGC
Breast	PD4085a	Whole genome	ICGC
Breast	PD4088a	Whole genome	ICGC
Breast	PD4103a	Whole genome	ICGC
Breast	PD4115a	Whole genome	ICGC
Breast	PD4116a	Whole genome	ICGC
Breast	PD4086a	Whole genome	ICGC
Breast	PD4107a	Whole genome	ICGC
Breast	PD4109a	Whole genome	ICGC
Breast	PD4248a	Whole genome	ICGC
Breast	PD22036a	Whole genome	ICGC
Breast	PD22251a	Whole genome	ICGC
Breast	PD22355a	Whole genome	ICGC
Breast	PD22357a	Whole genome	ICGC
Breast	PD22358a	Whole genome	ICGC
Breast	PD22359a	Whole genome	ICGC
Breast	PD22360a	Whole genome	ICGC
Breast	PD22361a	Whole genome	ICGC
Breast	PD22362a	Whole genome	ICGC
Breast	PD22363a	Whole genome	ICGC
Breast	PD22364a	Whole genome	ICGC
Breast	PD22365a	Whole genome	ICGC
Breast	PD22366a	Whole genome	ICGC
Breast	PD23550a	Whole genome	ICGC
Breast	PD23554a	Whole genome	ICGC
Breast	PD23558a	Whole genome	ICGC
Breast	PD23559a	Whole genome	ICGC
Breast	PD23560a	Whole genome	ICGC
Breast	PD23561a	Whole genome	ICGC
Breast	PD23562a	Whole genome	ICGC
Breast	PD23563a	Whole genome	ICGC
Breast	PD23564a	Whole genome	ICGC
Breast	PD23565a	Whole genome	ICGC
Breast	PD23566a	Whole genome	ICGC
Breast	PD23567a	Whole genome	ICGC
Breast	PD23569a	Whole genome	ICGC
Breast	PD23570a	Whole genome	ICGC
Breast	PD23574a	Whole genome	ICGC
Breast	PD23577a	Whole genome	ICGC
Breast	PD23578a	Whole genome	ICGC
Breast	PD23579a	Whole genome	ICGC
Breast	PD24182a	Whole genome	ICGC
Breast	PD24186a	Whole genome	ICGC
Breast	PD24189a	Whole genome	ICGC
Breast	PD24190a	Whole genome	ICGC
Breast	PD24191a	Whole genome	ICGC
Breast	PD24192a	Whole genome	ICGC
Breast	PD24193a	Whole genome	ICGC
Breast	PD24194a	Whole genome	ICGC
Breast	PD24195a	Whole genome	ICGC
Breast	PD24196a	Whole genome	ICGC
Breast	PD24197a	Whole genome	ICGC
Breast	PD24199a	Whole genome	ICGC
Breast	PD24200a	Whole genome	ICGC
Breast	PD24201a	Whole genome	ICGC
Breast	PD24202a	Whole genome	ICGC
Breast	PD24204a	Whole genome	ICGC
Breast	PD24205a	Whole genome	ICGC
Breast	PD24206a	Whole genome	ICGC
Breast	PD24207a	Whole genome	ICGC
Breast	PD24208a	Whole genome	ICGC
Breast	PD24209a	Whole genome	ICGC
Breast	PD24212a	Whole genome	ICGC
Breast	PD24214a	Whole genome	ICGC
Breast	PD24215a	Whole genome	ICGC
Breast	PD24216a	Whole genome	ICGC
Breast	PD24217a	Whole genome	ICGC
Breast	PD24218a	Whole genome	ICGC
Breast	PD24219a	Whole genome	ICGC
Breast	PD24220a	Whole genome	ICGC
Breast	PD24221a	Whole genome	ICGC
Breast	PD24223a	Whole genome	ICGC
Breast	PD24224a	Whole genome	ICGC
Breast	PD24225a	Whole genome	ICGC
Breast	PD24302a	Whole genome	ICGC
Breast	PD24303a	Whole genome	ICGC
Breast	PD24304a	Whole genome	ICGC
Breast	PD24306a	Whole genome	ICGC
Breast	PD24307a	Whole genome	ICGC
Breast	PD24308a	Whole genome	ICGC
Breast	PD24314a	Whole genome	ICGC
Breast	PD24318a	Whole genome	ICGC
Breast	PD24320a	Whole genome	ICGC
Breast	PD24322a	Whole genome	ICGC
Breast	PD24325a	Whole genome	ICGC
Breast	PD24326a	Whole genome	ICGC
Breast	PD24327a	Whole genome	ICGC
Breast	PD24329a	Whole genome	ICGC
Breast	PD24332a	Whole genome	ICGC
Breast	PD24333a	Whole genome	ICGC
Breast	PD24335a	Whole genome	ICGC
Breast	PD24336a	Whole genome	ICGC
Breast	PD24337a	Whole genome	ICGC
Breast	PD11388a	Whole genome	ICGC
Bladder	TCGA-BL-A0C8-01A-11D-A10S-08	Exome	TCGA
Bladder	TCGA-BL-A13I-01A-11D-A13W-08	Exome	TCGA
Bladder	TCGA-BL-A13J-01A-11D-A10S-08	Exome	TCGA
Bladder	TCGA-BL-A3JM-01A-12D-A21A-08	Exome	TCGA
Bladder	TCGA-BT-A0S7-01A-11D-A10S-08	Exome	TCGA
Bladder	TCGA-BT-A0YX-01A-11D-A10S-08	Exome	TCGA
Bladder	TCGA-BT-A20J-01A-11D-A14W-08	Exome	TCGA
Bladder	TCGA-BT-A20N-01A-11D-A14W-08	Exome	TCGA
Bladder	TCGA-BT-A20O-01A-21D-A14W-08	Exome	TCGA
Bladder	TCGA-BT-A20P-01A-11D-A14W-08	Exome	TCGA
Bladder	TCGA-BT-A20Q-01A-11D-A14W-08	Exome	TCGA
Bladder	TCGA-BT-A20R-01A-12D-A16O-08	Exome	TCGA
Bladder	TCGA-BT-A20T-01A-11D-A14W-08	Exome	TCGA
Bladder	TCGA-BT-A20U-01A-11D-A14W-08	Exome	TCGA
Bladder	TCGA-BT-A20V-01A-11D-A14W-08	Exome	TCGA
Bladder	TCGA-BT-A20W-01A-21D-A14W-08	Exome	TCGA
Bladder	TCGA-BT-A20X-01A-11D-A16O-08	Exome	TCGA
Bladder	TCGA-BT-A2LA-01A-11D-A18F-08	Exome	TCGA
Bladder	TCGA-BT-A2LB-01A-11D-A18F-08	Exome	TCGA
Bladder	TCGA-BT-A2LD-01A-12D-A20D-08	Exome	TCGA
Bladder	TCGA-BT-A3PH-01A-11D-A21Z-08	Exome	TCGA
Bladder	TCGA-BT-A3PJ-01A-21D-A21Z-08	Exome	TCGA
Bladder	TCGA-BT-A3PK-01A-21D-A21Z-08	Exome	TCGA
Bladder	TCGA-BT-A42B-01A-32D-A23M-08	Exome	TCGA
Bladder	TCGA-BT-A42C-01A-11D-A23M-08	Exome	TCGA
Bladder	TCGA-C4-A0EZ-01A-21D-A10S-08	Exome	TCGA
Bladder	TCGA-C4-A0F0-01A-12D-A10S-08	Exome	TCGA
Bladder	TCGA-C4-A0F1-01A-11D-A10S-08	Exome	TCGA
Bladder	TCGA-C4-A0F6-01A-11D-A10S-08	Exome	TCGA
Bladder	TCGA-C4-A0F7-01A-11D-A10S-08	Exome	TCGA
Bladder	TCGA-CF-A1HR-01A-11D-A13W-08	Exome	TCGA
Bladder	TCGA-CF-A1HS-01A-11D-A13W-08	Exome	TCGA
Bladder	TCGA-CF-A27C-01A-11D-A16O-08	Exome	TCGA
Bladder	TCGA-CF-A3MF-01A-12D-A21A-08	Exome	TCGA
Bladder	TCGA-CF-A3MG-01A-11D-A20D-08	Exome	TCGA
Bladder	TCGA-CF-A3MH-01A-11D-A20D-08	Exome	TCGA
Bladder	TCGA-CF-A3MI-01A-11D-A20D-08	Exome	TCGA
Bladder	TCGA-CU-A0YN-01A-21D-A10S-08	Exome	TCGA
Bladder	TCGA-CU-A0YO-01A-11D-A10S-08	Exome	TCGA
Bladder	TCGA-CU-A0YR-01A-12D-A10S-08	Exome	TCGA
Bladder	TCGA-CU-A3KJ-01A-11D-A21A-08	Exome	TCGA
Bladder	TCGA-CU-A3QU-01A-11D-A22Z-08	Exome	TCGA
Bladder	TCGA-CU-A3YL-01A-11D-A22Z-08	Exome	TCGA
Bladder	TCGA-DK-A1A3-01A-11D-A13W-08	Exome	TCGA
Bladder	TCGA-DK-A1A5-01A-11D-A13W-08	Exome	TCGA
Bladder	TCGA-DK-A1A6-01A-11D-A13W-08	Exome	TCGA
Bladder	TCGA-DK-A1A7-01A-11D-A13W-08	Exome	TCGA
Bladder	TCGA-DK-A1AA-01A-11D-A13W-08	Exome	TCGA
Bladder	TCGA-DK-A1AB-01A-11D-A13W-08	Exome	TCGA
Bladder	TCGA-DK-A1AC-01A-11D-A13W-08	Exome	TCGA
Bladder	TCGA-DK-A1AD-01A-11D-A13W-08	Exome	TCGA
Bladder	TCGA-DK-A1AE-01A-11D-A13W-08	Exome	TCGA
Bladder	TCGA-DK-A1AF-01A-11D-A13W-08	Exome	TCGA
Bladder	TCGA-DK-A1AG-01A-11D-A13W-08	Exome	TCGA
Bladder	TCGA-DK-A2HX-01A-12D-A18F-08	Exome	TCGA
Bladder	TCGA-DK-A2I1-01A-11D-A17V-08	Exome	TCGA
Bladder	TCGA-DK-A2I2-01A-11D-A17V-08	Exome	TCGA
Bladder	TCGA-DK-A2I4-01A-11D-A21A-08	Exome	TCGA
Bladder	TCGA-DK-A2I6-01A-12D-A18F-08	Exome	TCGA
Bladder	TCGA-DK-A3IK-01A-32D-A21A-08	Exome	TCGA
Bladder	TCGA-DK-A3IL-01A-11D-A20D-08	Exome	TCGA
Bladder	TCGA-DK-A3IM-01A-11D-A20D-08	Exome	TCGA
Bladder	TCGA-DK-A3IN-01A-11D-A20D-08	Exome	TCGA
Bladder	TCGA-DK-A3IQ-01A-31D-A20D-08	Exome	TCGA
Bladder	TCGA-DK-A3IS-01A-21D-A21A-08	Exome	TCGA
Bladder	TCGA-DK-A3IT-01A-31D-A20D-08	Exome	TCGA
Bladder	TCGA-DK-A3IU-01A-11D-A20D-08	Exome	TCGA
Bladder	TCGA-DK-A3IV-01A-22D-A21A-08	Exome	TCGA
Bladder	TCGA-DK-A3WW-01A-22D-A23M-08	Exome	TCGA
Bladder	TCGA-DK-A3WX-01A-22D-A22Z-08	Exome	TCGA
Bladder	TCGA-DK-A3WY-01A-11D-A22Z-08	Exome	TCGA
Bladder	TCGA-DK-A3X1-01A-12D-A22Z-08	Exome	TCGA
Bladder	TCGA-E5-A2PC-01A-11D-A202-08	Exome	TCGA
Bladder	TCGA-E7-A3X6-01A-12D-A22Z-08	Exome	TCGA
Bladder	TCGA-E7-A3Y1-01A-11D-A22Z-08	Exome	TCGA
Bladder	TCGA-FD-A3B3-01A-12D-A202-08	Exome	TCGA
Bladder	TCGA-FD-A3B4-01A-12D-A202-08	Exome	TCGA
Bladder	TCGA-FD-A3B5-01A-11D-A20D-08	Exome	TCGA
Bladder	TCGA-FD-A3B6-01A-21D-A20D-08	Exome	TCGA
Bladder	TCGA-FD-A3B7-01A-31D-A20D-08	Exome	TCGA
Bladder	TCGA-FD-A3B8-01A-31D-A20D-08	Exome	TCGA
Bladder	TCGA-FD-A3N5-01A-11D-A21A-08	Exome	TCGA
Bladder	TCGA-FD-A3N6-01A-11D-A21A-08	Exome	TCGA
Bladder	TCGA-FD-A3NA-01A-11D-A21A-08	Exome	TCGA
Bladder	TCGA-FD-A3SJ-01A-12D-A22Z-08	Exome	TCGA
Bladder	TCGA-FD-A3SL-01A-21D-A22Z-08	Exome	TCGA
Bladder	TCGA-FD-A3SM-01A-11D-A22Z-08	Exome	TCGA
Bladder	TCGA-FD-A3SN-01A-12D-A22Z-08	Exome	TCGA
Bladder	TCGA-FD-A3SO-01A-11D-A22Z-08	Exome	TCGA
Bladder	TCGA-FD-A3SP-01A-31D-A22Z-08	Exome	TCGA
Bladder	TCGA-FD-A3SQ-01A-21D-A22Z-08	Exome	TCGA
Bladder	TCGA-FD-A3SR-01A-11D-A22Z-08	Exome	TCGA
Bladder	TCGA-FD-A3SS-01A-12D-A22Z-08	Exome	TCGA
Bladder	TCGA-FJ-A3Z7-01A-12D-A23M-08	Exome	TCGA
Bladder	TCGA-FJ-A3ZE-01A-11D-A23M-08	Exome	TCGA
Bladder	TCGA-FJ-A3ZF-01A-11D-A23M-08	Exome	TCGA
Bladder	TCGA-FT-A3EE-01A-11D-A202-08	Exome	TCGA
Bladder	TCGA-G2-A2EC-01A-11D-A17V-08	Exome	TCGA
Bladder	TCGA-G2-A2EF-01A-12D-A18F-08	Exome	TCGA
Bladder	TCGA-G2-A2EJ-01A-11D-A17V-08	Exome	TCGA
Bladder	TCGA-G2-A2EK-01A-22D-A18F-08	Exome	TCGA
Bladder	TCGA-G2-A2EL-01A-12D-A18F-08	Exome	TCGA
Bladder	TCGA-G2-A2EO-01A-11D-A17V-08	Exome	TCGA
Bladder	TCGA-G2-A2ES-01A-11D-A17V-08	Exome	TCGA
Bladder	TCGA-G2-A3IB-01A-11D-A20D-08	Exome	TCGA
Bladder	TCGA-G2-A3IE-01A-11D-A20D-08	Exome	TCGA
Bladder	TCGA-G2-A3VY-01A-11D-A22Z-08	Exome	TCGA
Bladder	TCGA-GC-A3BM-01A-11D-A22Z-08	Exome	TCGA
Bladder	TCGA-GC-A3I6-01A-11D-A20D-08	Exome	TCGA
Bladder	TCGA-GC-A3OO-01A-11D-A22Z-08	Exome	TCGA
Bladder	TCGA-GC-A3RB-01A-12D-A21Z-08	Exome	TCGA
Bladder	TCGA-GC-A3RC-01A-11D-A22Z-08	Exome	TCGA
Bladder	TCGA-GC-A3RD-01A-12D-A22Z-08	Exome	TCGA
Bladder	TCGA-GC-A3WC-01A-31D-A22Z-08	Exome	TCGA
Bladder	TCGA-GC-A3YS-01A-11D-A23M-08	Exome	TCGA
Bladder	TCGA-GD-A2C5-01A-12D-A17V-08	Exome	TCGA
Bladder	TCGA-GD-A3OP-01A-21D-A21Z-08	Exome	TCGA
Bladder	TCGA-GD-A3OQ-01A-32D-A21Z-08	Exome	TCGA
Bladder	TCGA-GD-A3OS-01A-12D-A21Z-08	Exome	TCGA
Bladder	TCGA-GU-A42R-01A-11D-A23M-08	Exome	TCGA
Bladder	TCGA-GV-A3JV-01A-11D-A21Z-08	Exome	TCGA
Bladder	TCGA-GV-A3JW-01A-11D-A20D-08	Exome	TCGA
Bladder	TCGA-GV-A3JX-01A-11D-A20D-08	Exome	TCGA
Bladder	TCGA-GV-A3JZ-01A-11D-A21A-08	Exome	TCGA
Bladder	TCGA-GV-A3QF-01A-31D-A22Z-08	Exome	TCGA
Bladder	TCGA-GV-A3QG-01A-11D-A21Z-08	Exome	TCGA
Bladder	TCGA-GV-A3QH-01A-11D-A21Z-08	Exome	TCGA
Bladder	TCGA-GV-A3QI-01A-11D-A21Z-08	Exome	TCGA
Bladder	TCGA-GV-A3QK-01B-11D-A23M-08	Exome	TCGA
Bladder	TCGA-GV-A40E-01A-12D-A23M-08	Exome	TCGA
Bladder	TCGA-GV-A40G-01A-11D-A23M-08	Exome	TCGA
Bladder	TCGA-H4-A2HO-01A-11D-A17V-08	Exome	TCGA
Bladder	TCGA-H4-A2HQ-01A-11D-A17V-08	Exome	TCGA
Bladder	TCGA-HQ-A2OE-01A-11D-A202-08	Exome	TCGA
Bladder	TCGA-K4-A3WS-01A-11D-A22Z-08	Exome	TCGA
Bladder	TCGA-K4-A3WV-01A-11D-A22Z-08	Exome	TCGA
Cervix	TCGA-BI-A0VR-01A-11D-A10S-08	Exome	TCGA
Cervix	TCGA-BI-A0VS-01A-11D-A10S-08	Exome	TCGA
Cervix	TCGA-BI-A20A-01A-11D-A14W-08	Exome	TCGA
Cervix	TCGA-C5-A0TN-01A-21D-A14W-08	Exome	TCGA
Cervix	TCGA-C5-A1BE-01B-11D-A13W-08	Exome	TCGA
Cervix	TCGA-C5-A1BF-01B-11D-A13W-08	Exome	TCGA
Cervix	TCGA-C5-A1BI-01B-11D-A13W-08	Exome	TCGA
Cervix	TCGA-C5-A1BJ-01A-11D-A13W-08	Exome	TCGA
Cervix	TCGA-C5-A1BK-01B-11D-A13W-08	Exome	TCGA
Cervix	TCGA-C5-A1BL-01A-11D-A13W-08	Exome	TCGA
Cervix	TCGA-C5-A1BM-01A-11D-A13W-08	Exome	TCGA
Cervix	TCGA-C5-A1BN-01B-11D-A14W-08	Exome	TCGA
Cervix	TCGA-C5-A1M5-01A-11D-A13W-08	Exome	TCGA
Cervix	TCGA-C5-A1M6-01A-11D-A13W-08	Exome	TCGA
Cervix	TCGA-C5-A1M7-01A-11D-A13W-08	Exome	TCGA
Cervix	TCGA-C5-A1M8-01A-21D-A13W-08	Exome	TCGA
Cervix	TCGA-C5-A1M9-01A-11D-A13W-08	Exome	TCGA
Cervix	TCGA-C5-A1ME-01A-11D-A13W-08	Exome	TCGA
Cervix	TCGA-C5-A1MF-01A-11D-A13W-08	Exome	TCGA
Cervix	TCGA-C5-A1MH-01A-11D-A14W-08	Exome	TCGA
Cervix	TCGA-C5-A1MI-01A-11D-A14W-08	Exome	TCGA
Cervix	TCGA-C5-A1MJ-01A-11D-A14W-08	Exome	TCGA
Cervix	TCGA-C5-A1MK-01A-11D-A14W-08	Exome	TCGA
Cervix	TCGA-C5-A1ML-01A-11D-A14W-08	Exome	TCGA
Cervix	TCGA-C5-A1MN-01A-11D-A14W-08	Exome	TCGA
Cervix	TCGA-C5-A1MP-01A-11D-A14W-08	Exome	TCGA
Cervix	TCGA-C5-A1MQ-01A-11D-A14W-08	Exome	TCGA
Cervix	TCGA-DR-A0ZL-01A-11D-A10S-08	Exome	TCGA
Cervix	TCGA-DR-A0ZM-01A-12D-A10S-08	Exome	TCGA
Cervix	TCGA-DS-A0VK-01A-21D-A10S-08	Exome	TCGA
Cervix	TCGA-DS-A0VL-01A-21D-A10S-08	Exome	TCGA
Cervix	TCGA-DS-A0VM-01A-11D-A10S-08	Exome	TCGA
Cervix	TCGA-DS-A0VN-01A-21D-A10S-08	Exome	TCGA
Cervix	TCGA-DS-A1OC-01A-11D-A14W-08	Exome	TCGA
Cervix	TCGA-EA-A1QT-01A-11D-A14W-08	Exome	TCGA
Cervix	TCGA-EX-A1H5-01A-31D-A13W-08	Exome	TCGA
Cervix	TCGA-FU-A23K-01A-11D-A16O-08	Exome	TCGA
Cervix	TCGA-FU-A23L-01A-11D-A16O-08	Exome	TCGA
