# Supplementary material for: Short inverted repeats contribute to localized mutability in human somatic cells
Source: Nucleic Acids Res. 2017 Aug 22;45(19):11213–21. doi: 10.1093/nar/gkx731 (PMC5737083; doi:10.1093/nar/gkx731)
Supplement: Supplementary Data [file gkx731_supp.zip › nar-01254-i-2017-File009.xlsx]

## Sheet: HighIR_spacer.txt
uniq_core_seq	IR_total_num	IR_allmut_num	IR_highmut_num	subs_inIRcore_num	mut_rate_inIRcore	subs_inoutIR_num	subs_outIR_num	coreseq_ingenome_num	chisq_pvalue	binom_pvalue	chisq_qvalue	binom_qvalue	mut_rate_outIRcore	fold
GCGACGCA	2	1	1	4	250000	178	174	8458	2.87476e-22	7.77175e-08	7.94343e-22	1.70007e-07	2572.14	97.1954
CTAGCGC	7	1	1	3	61224.5	356	353	39730	4.35723e-16	3.60815e-05	9.73423e-16	5.57141e-05	1269.51	48.227
AAATT	17592	1111	56	1415	16086.9	70062	68647	32181543	0	0	0	0	426.857	37.6868
CTCAGCGC	16	2	1	6	46875	404	398	35850	1.32105e-26	3.35956e-08	3.96315e-26	7.50539e-08	1388.35	33.7632
GGCACGCA	12	1	1	4	41666.7	696	692	68912	4.71662e-17	7.52506e-06	1.10055e-16	1.31688e-05	1255.44	33.1888
AAAAAAA	3795	256	27	369	13890.5	88225	87856	25041851	0	0	0	0	501.271	27.7105
AAAAT	20664	790	51	1062	10278.7	88625	87563	46608949	0	0	0	0	375.901	27.3443
AATT	22373	677	43	874	9766.24	66293	65419	42913610	0	0	0	0	381.307	25.6125
GGCTTTAA	67	2	1	5	9328.36	621	616	191731	7.48431e-19	3.17138e-06	1.87108e-18	5.64398e-06	401.745	23.2196
AAAAAAAA	2793	179	15	249	11143.9	72170	71921	18249595	0	9.32432e-237	0	6.99324e-236	492.696	22.6183
AAAT	48148	1071	73	1410	7321.18	154041	152631	115495282	0	0	0	0	330.521	22.1504
AAAAA	16788	495	38	683	8136.76	159362	158679	77123070	0	0	0	0	411.585	19.7693
AAAAAA	7462	306	26	417	9313.86	112016	111599	39165480	0	0	0	0	474.994	19.6084
CCTCTTGC	38	2	1	4	13157.9	1175	1171	208399	1.50958e-11	7.18285e-05	2.83046e-11	0.000106225	702.507	18.7299
CTCTGAAA	94	3	1	11	14627.7	2947	2936	469189	3.11328e-34	4.00268e-11	9.90589e-34	1.0507e-10	782.358	18.6969
CATTAATC	51	2	1	4	9803.92	869	865	179681	2.89595e-10	0.000123041	4.98482e-10	0.000174585	601.932	16.2874
CGAAG	315	36	1	45	28571.4	14891	14846	1623127	5.07965e-116	1.38463e-37	2.13345e-115	5.59179e-37	1829.66	15.6157
CCTCG	738	89	1	102	27642.3	25825	25723	2895679	1.46085e-263	9.30364e-83	9.02291e-263	5.14148e-82	1777.1	15.5547
TTAAA	18467	526	21	659	7137.06	73751	73092	31281695	0	0	0	0	467.591	15.2635
AATCCAGA	58	1	1	4	8620.69	1307	1303	275850	2.73333e-09	0.000186787	4.41539e-09	0.000258061	590.572	14.5972
CAAGCCA	146	3	1	7	6849.32	2931	2924	868328	6.40725e-17	8.82451e-07	1.46253e-16	1.78187e-06	481.137	14.2357
AACACAAA	131	1	1	5	4770.99	1744	1739	637974	1.11038e-11	3.57148e-05	2.11982e-11	5.57141e-05	340.797	13.9995
GGTATGTA	53	1	1	3	7075.47	556	553	130146	3.40202e-06	0.00160157	4.52168e-06	0.00202608	531.351	13.316
TTAA	24355	441	13	520	5337.71	62094	61574	38091945	0	0	0	0	404.373	13.2
ATCTGGG	169	4	1	10	8453.09	3934	3924	865018	3.82267e-22	9.35518e-09	1.02918e-21	2.18288e-08	648.173	13.0414
TAAA	48665	753	30	923	4741.6	138591	137668	94134762	0	0	0	0	365.803	12.9622
AAAA	48513	690	30	851	4385.42	245592	244741	177226411	0	0	0	0	345.332	12.6991
CGAGCA	66	3	1	6	15151.5	2955	2949	395597	8.9171e-12	1.25508e-05	1.73388e-11	2.12553e-05	1242.63	12.1931
TAAAA	20109	389	22	492	4893.33	81842	81350	38351712	0	0	0	0	424.454	11.5285
GCTCC	2364	76	1	86	7275.8	28324	28238	8572779	3.26277e-164	6.75348e-58	1.71295e-163	3.08311e-57	658.965	11.0413
AGGTCCA	99	2	1	4	5772.01	1951	1947	508948	6.92272e-07	0.000630422	1.00956e-06	0.000837903	546.612	10.5596
AGACT	3667	91	4	107	5835.83	37818	37711	12837717	3.3426e-181	4.33463e-67	1.94985e-180	2.0688e-66	587.671	9.93044
AAATCTAG	87	1	1	4	5747.13	1496	1492	303819	4.52505e-06	0.000983184	5.93913e-06	0.00125896	614.028	9.35971
AGCTTTTC	71	1	1	3	5281.69	1456	1453	316813	0.000196184	0.00450118	0.000248184	0.00543245	573.416	9.21092
ACTTAAAA	211	2	1	6	3554.5	2060	2054	664417	3.48757e-09	6.10475e-05	5.54841e-09	9.28984e-05	386.552	9.19541
AAAATTTG	224	5	1	9	5022.32	2945	2936	635671	6.9005e-13	1.46282e-06	1.39337e-12	2.84438e-06	577.546	8.69596
GGTGTACA	145	3	1	5	4310.34	544	539	129972	8.94616e-07	0.000397789	1.26939e-06	0.000535485	518.96	8.30574
TGAAA	10837	300	2	309	5702.69	92345	92036	26148200	0	1.15434e-165	0	8.0804e-165	704.249	8.09755
GAAC	8949	137	11	211	5894.51	98482	98271	33548191	1.55589e-276	2.80959e-113	1.02105e-275	1.73534e-112	732.508	8.04703
AGATCA	701	16	2	27	6419.4	19388	19361	4029353	4.4878e-35	5.88315e-16	1.47256e-34	1.87191e-15	800.971	8.01452
TGACA	4167	88	2	97	4655.63	39733	39636	13477322	9.58599e-125	1.80204e-52	4.57513e-124	7.56858e-52	588.37	7.91276
ATTTCTAC	106	1	1	4	4716.98	1625	1621	336606	4.16632e-05	0.00187953	5.33493e-05	0.00234942	602.155	7.83351
AGAGAGAG	181	4	1	8	5524.86	8556	8548	1464353	8.88381e-10	1.49404e-05	1.50452e-09	2.49006e-05	729.764	7.57075
GAGAGAGA	176	5	1	8	5681.82	8923	8915	1472276	1.13203e-09	1.58736e-05	1.88672e-09	2.60427e-05	756.997	7.50574
TCTCA	36373	1397	4	1449	7967.45	113395	111946	20269835	0	0	0	0	1106.54	7.2003
GATCC	1872	48	1	54	5769.23	27277	27223	6703857	2.18187e-60	8.42714e-28	8.182e-60	3.0512e-27	812.386	7.10159
GGATCA	397	8	1	12	5037.78	12961	12949	2923489	4.75987e-13	3.56219e-07	9.79972e-13	7.48061e-07	738.316	6.82334
AAAAACC	405	9	1	12	4232.8	7440	7428	1603710	4.63013e-12	6.98491e-07	9.1729e-12	1.43807e-06	661.847	6.39544
GTTCTCA	178	5	1	7	5617.98	7574	7567	1182485	8.59767e-07	0.000181745	1.23665e-06	0.000254443	914.314	6.14447
CTTTAAAA	438	10	1	12	3424.66	4473	4461	992271	2.26259e-11	1.15457e-06	4.02665e-11	2.28736e-06	562.217	6.09135
CCTCAGC	226	5	1	10	6321.11	20412	20402	2780087	2.61907e-09	9.52301e-06	4.29691e-09	1.63921e-05	1048.46	6.02895
CTGGTC	403	6	1	9	3722.08	11810	11801	3133071	2.13612e-08	3.00998e-05	3.25061e-08	4.86227e-05	627.846	5.92834
AAAAAC	2379	28	2	34	2381.95	23414	23380	8392812	3.98804e-25	4.56856e-14	1.16318e-24	1.3325e-13	464.418	5.1289
AAAGTAG	266	2	1	5	2685.28	4235	4230	1137968	0.000476305	0.00348206	0.000574851	0.00425135	531.146	5.05564
GATC	3148	58	2	63	5003.18	56485	56422	14255193	1.08273e-44	2.31064e-24	3.78955e-44	7.82635e-24	989.718	5.05516
AAAAAAG	1084	13	2	23	3031.1	20107	20084	4542787	1.27316e-15	1.76809e-09	2.78503e-15	4.42022e-09	631.733	4.79808
AGAAA	7705	98	1	103	2673.59	106885	106782	36465557	1.17671e-62	4.80312e-35	4.57611e-62	1.86788e-34	585.783	4.56413
AAGTAG	722	7	1	10	2308.4	10558	10548	3400521	1.47855e-06	0.000115862	2.01621e-06	0.000166651	517.089	4.46422
GAGA	11636	204	2	215	4619.28	270345	270130	64055210	5.71978e-121	3.5146e-68	2.6112e-120	1.7573e-67	1054.48	4.38064
CTTC	12252	165	1	171	3489.23	170679	170508	53487553	9.50685e-97	1.48755e-54	3.8393e-96	6.50804e-54	797.134	4.37721
GAAA	20013	220	1	225	2810.67	227029	226804	85290166	2.10672e-120	1.60626e-68	9.2169e-120	8.43288e-68	664.957	4.22685
ATTTCAC	514	4	1	7	1945.53	4287	4280	1266956	0.000336987	0.00210618	0.000411438	0.00260176	482.792	4.02973
AGGTC	1549	18	1	21	2711.43	30333	30312	8662415	1.2794e-10	2.9368e-07	2.23895e-10	6.29315e-07	699.976	3.8736
CCTC	23133	326	1	333	3598.76	202651	202318	54451713	2.81961e-153	6.24969e-91	1.4098e-152	3.64565e-90	929.282	3.87262
GTAC	5372	40	1	46	2140.73	22500	22454	10094145	4.94029e-22	5.6379e-14	1.29683e-21	1.59995e-13	556.411	3.84739
AACT	16432	91	4	107	1627.92	91131	91024	53425893	2.08815e-49	5.15162e-30	7.56055e-49	1.93186e-29	426.067	3.82081
GCCGC	478	10	1	12	5020.92	11806	11794	1795238	3.25567e-06	0.000107442	4.38263e-06	0.000156687	1314.27	3.82031
AATTAAA	1315	11	1	13	1412.28	8545	8532	3245104	1.34425e-06	6.72976e-05	1.85719e-06	0.000100946	375.751	3.75854
CGGC	1218	27	1	29	5952.38	52327	52298	8149931	2.71362e-13	4.64344e-09	5.81489e-13	1.13386e-08	1604.49	3.70984
AGGCC	2027	16	1	19	1874.69	27658	27639	10890118	4.70452e-09	2.09059e-06	7.37275e-09	3.7847e-06	507.692	3.69257
GGAC	6355	47	2	58	2281.67	67310	67252	25260466	9.77958e-23	4.60126e-15	2.77529e-22	1.42098e-14	665.753	3.4272
AAAGT	6186	40	2	46	1487.23	46437	46391	20627497	3.44008e-17	9.15629e-12	8.20928e-17	2.46516e-11	449.933	3.30545
CGAGA	23186	514	2	537	4632.11	24019	23482	3267941	2.20772e-170	1.57136e-113	1.22006e-169	1.0312e-112	1447.38	3.20033
AATTG	3897	30	1	33	1693.61	38999	38966	14432271	1.56089e-11	2.37792e-08	2.87532e-11	5.42785e-08	540.13	3.13556
AAAC	16296	74	2	82	1257.98	103992	103910	64107928	1.20271e-26	4.00648e-18	3.71426e-26	1.31462e-17	405.318	3.10368
CGTGA	534	10	1	14	5243.45	26503	26489	3132511	3.04858e-05	0.000256708	3.95187e-05	0.000350056	1691.52	3.09984
ATTCC	3361	21	1	25	1487.65	30724	30699	12569318	1.50719e-08	1.82564e-06	2.32728e-08	3.42308e-06	488.606	3.04469
AGAG	12277	127	1	130	2647.23	230938	230808	64311517	1.69266e-37	8.56666e-26	5.73322e-37	2.99833e-25	897.398	2.94989
AGTAA	3707	16	1	20	1079.04	25054	25034	13624353	1.26606e-06	3.06388e-05	1.77248e-06	4.87436e-05	367.589	2.93545
CTCAGCTC	1299	22	1	28	2694.38	4905	4877	643402	3.07657e-08	1.72871e-06	4.61486e-08	3.30026e-06	949.419	2.83792
ACCT	13361	71	1	76	1422.05	92317	92241	45209765	3.37792e-20	1.48199e-14	8.65078e-20	4.44597e-14	510.223	2.78711
AAAAG	7032	45	2	52	1478.95	80542	80490	29227337	3.57518e-13	6.3176e-10	7.50789e-13	1.61792e-09	550.918	2.68452
GAGGC	2823	27	1	31	2196.25	65540	65509	15835358	4.38464e-08	1.95495e-06	6.48433e-08	3.60122e-06	827.524	2.654
AAGT	16350	70	2	78	1192.66	101570	101492	56338970	1.08974e-18	8.84224e-14	2.66098e-18	2.44325e-13	450.494	2.64745
AACA	17638	57	1	61	864.611	103632	103571	69786490	2.19054e-11	6.07427e-09	3.96563e-11	1.44954e-08	371.122	2.32972
ATGAGAC	1581	13	1	21	1897.53	4272	4251	726937	0.000256002	0.000722598	0.000316237	0.000943266	837.224	2.26646
AATTA	9262	29	1	32	690.995	41741	41709	23444797	0.000223847	0.000727662	0.000279808	0.000943266	355.947	1.94129
GAAAC	3694	20	1	23	1245.26	48043	48020	14057184	0.00559678	0.00687516	0.00660294	0.00820332	683.389	1.82219
