# Supplementary material for: Short inverted repeats contribute to localized mutability in human somatic cells
Source: Nucleic Acids Res. 2017 Aug 22;45(19):11213–21. doi: 10.1093/nar/gkx731 (PMC5737083; doi:10.1093/nar/gkx731)
Supplement: Supplementary Data [file gkx731_supp.zip › nar-01254-i-2017-File010.xlsx]

## Sheet: IR_significant_refine_manualche
core_pos	chrom	tar_seq_pos	start	end	ir_seq	mid_seq	whole_seq	core_center	core_len	core_end	whole_len	GC	arm_len	coreGCsites	armGCsites	outIR100GCsites	uniq_core_seq	core_sub_num	arm_sub_num	outIR_sub_num	pvalue.adjust
1_144454461	1	144454460	144454452	144454471	AAAAAAAA	AATT	AAAAAAAAAATTTTTTTTTT	144454461	4	144454463	20	0	8	0	0	107	AATT	3	0	1	0.00338977
1_155675237	1	155675235	155675226	155675248	AAAAAAAAA	AAAAT	AAAAAAAAAAAAATTTTTTTTTT	155675237	5	155675239	23	0	9	0	0	105	AAAAT	4	0	0	3.87e-07
1_166831135	1	166831133	166831126	166831145	TAAAAAA	TTTTTT	TAAAAAATTTTTTTTTTTTA	166831135	6	166831138	20	0	7	0	0	110	AAAAAA	4	0	0	7.31e-07
1_180445538	1	180445536	180445529	180445547	TTTTTTT	TTTTT	TTTTTTTTTTTTAAAAAAA	180445538	5	180445540	19	0	7	0	0	72	AAAAA	3	0	0	9.44e-05
1_180611561	1	180611560	180611554	180611569	TTTTTT	TTTA	TTTTTTTTTAAAAAAA	180611561	4	180611563	16	0	6	0	0	72	TAAA	3	0	0	6.79e-05
1_199977466	1	199977465	199977457	199977476	TAAAAAAA	TTTT	TAAAAAAATTTTTTTTTTTA	199977466	4	199977468	20	0	8	0	0	104	AAAA	5	1	1	3.56e-07
1_200124812	1	200124809	200124802	200124822	AAAAAAA	TTTTTTT	AAAAAAATTTTTTTTTTTTTT	200124812	7	200124815	21	0	7	0	0	88	AAAAAAA	3	0	0	0.0002322
1_215235101	1	215235099	215235092	215235110	ATTTTTT	TTTAA	ATTTTTTTTTAAAAAAAAT	215235101	5	215235103	19	0	7	0	0	61	TTAAA	3	0	0	9.44e-05
1_222918799	1	222918797	222918790	222918808	TAAAAAA	AAATT	TAAAAAAAAATTTTTTTTA	222918799	5	222918801	19	0	7	0	0	108	AAATT	3	0	0	9.44e-05
1_225101332	1	225101331	225101324	225101341	TAAAAAA	AATT	TAAAAAAAATTTTTTTTA	225101332	4	225101334	18	0	7	0	0	108	AATT	4	0	0	2.43e-07
1_225799329	1	225799328	225799322	225799337	AAAAAA	AAAA	AAAAAAAAAATTTTTT	225799329	4	225799331	16	0	6	0	0	117	AAAA	3	0	1	0.00338977
1_235485351	1	235485348	235485342	235485360	AAAAAA	TTTTTTT	AAAAAATTTTTTTTTTTTT	235485351	7	235485354	19	0	6	0	0	100	AAAAAAA	4	0	1	0.000178963
1_243028698	1	243028696	243028690	243028706	TTTTTT	TTTTA	TTTTTTTTTTAAAAAAA	243028698	5	243028700	17	0	6	0	0	86	TAAAA	3	0	0	9.44e-05
1_28662873	1	28662872	28662865	28662882	AAAAAAA	ATTT	AAAAAAAATTTTTTTTTT	28662873	4	28662875	18	0	7	0	0	83	AAAT	4	0	0	2.43e-07
1_29256848	1	29256847	29256836	29256861	TAAAAAAAAAA	AAAT	TAAAAAAAAAAAAATTTTTTTTTTTA	29256848	4	29256850	26	0	11	0	0	102	AAAT	4	0	0	2.43e-07
1_36177156	1	36177153	36177146	36177166	AAAAAAA	AAAAAAA	AAAAAAAAAAAAAATTTTTTT	36177156	7	36177159	21	0	7	0	0	79	AAAAAAA	3	0	0	0.0002322
1_47227950	1	47227948	47227942	47227958	AAAAAA	AATTT	AAAAAAAATTTTTTTTT	47227950	5	47227952	17	0	6	0	0	101	AAATT	3	0	0	9.44e-05
1_53424873	1	53424871	53424863	53424884	AAAAAAAA	TTTTTT	AAAAAAAATTTTTTTTTTTTTT	53424873	6	53424876	22	0	8	0	0	83	AAAAAA	4	1	0	7.31e-07
1_86460941	1	86460939	86460931	86460952	TAAAAAAA	TTTTTT	TAAAAAAATTTTTTTTTTTTTA	86460941	6	86460944	22	0	8	0	0	84	AAAAAA	7	0	0	2.65e-14
1_90196834	1	90196832	90196825	90196843	AAAAAAA	TTTTT	AAAAAAATTTTTTTTTTTT	90196834	5	90196836	19	0	7	0	0	91	AAAAA	4	1	0	3.87e-07
1_93247063	1	93247061	93247054	93247072	AAAAAAA	AAAAT	AAAAAAAAAAATTTTTTTT	93247063	5	93247065	19	0	7	0	0	85	AAAAT	4	0	0	3.87e-07
1_97086947	1	97086946	97086939	97086956	AAAAAAA	ATTT	AAAAAAAATTTTTTTTTT	97086947	4	97086949	18	0	7	0	0	91	AAAT	3	0	0	6.79e-05
2_114663055	2	114663053	114663044	114663066	AAAAAAAAA	AAAAT	AAAAAAAAAAAAATTTTTTTTTT	114663055	5	114663057	23	0	9	0	0	93	AAAAT	3	0	1	0.00629619
2_135661978	2	135661977	135661970	135661987	AAAAAAA	AATT	AAAAAAAAATTTTTTTTT	135661978	4	135661980	18	0	7	0	0	107	AATT	3	0	0	6.79e-05
2_170721606	2	170721605	170721597	170721616	AAAAAAAA	ATTT	AAAAAAAAATTTTTTTTTTT	170721606	4	170721608	20	0	8	0	0	84	AAAT	3	0	1	0.00338977
2_185707249	2	185707248	185707240	185707259	TTTTTTTT	TTTA	TTTTTTTTTTTAAAAAAAAA	185707249	4	185707251	20	0	8	0	0	53	TAAA	3	0	0	6.79e-05
2_189135166	2	189135164	189135157	189135175	TTTTTTT	TAAAA	TTTTTTTTAAAAAAAAAAA	189135166	5	189135168	19	0	7	0	0	63	TAAAA	4	0	1	6.79e-05
2_213686612	2	213686610	213686602	213686623	TTTTTTTT	AAAAAA	TTTTTTTTAAAAAAAAAAAAAA	213686612	6	213686615	22	0	8	0	0	73	AAAAAA	3	0	0	0.000154357
2_231785206	2	231785205	231785198	231785215	ATTTTTT	TAAA	ATTTTTTTAAAAAAAAAT	231785206	4	231785208	18	0	7	0	0	80	TAAA	3	0	0	6.79e-05
2_39875810	2	39875808	39875801	39875819	TTTTTTT	AAAAA	TTTTTTTAAAAAAAAAAAA	39875810	5	39875812	19	0	7	0	0	90	AAAAA	3	1	0	9.44e-05
2_62569850	2	62569848	62569841	62569859	AAAAAAA	TTTTT	AAAAAAATTTTTTTTTTTT	62569850	5	62569852	19	0	7	0	0	97	AAAAA	5	0	0	1.58e-09
2_64114411	2	64114410	64114399	64114424	AAAAAAAAAAA	AAAA	AAAAAAAAAAAAAAATTTTTTTTTTT	64114411	4	64114413	26	0	11	0	0	96	AAAA	3	0	0	6.79e-05
2_66628826	2	66628824	66628817	66628835	AAAAAAA	AATTT	AAAAAAAAATTTTTTTTTT	66628826	5	66628828	19	0	7	0	0	66	AAATT	3	0	0	9.44e-05
2_74895599	2	74895598	74895591	74895608	ATTTTTT	TTTT	ATTTTTTTTTTAAAAAAT	74895599	4	74895601	18	0	7	0	0	79	AAAA	5	0	0	6.74e-10
3_129431468	3	129431466	129431460	129431476	AAAAAA	ATTTT	AAAAAAATTTTTTTTTT	129431468	5	129431470	17	0	6	0	0	112	AAAAT	4	0	0	3.87e-07
3_154599757	3	154599755	154599749	154599765	TTTTTT	TTAAA	TTTTTTTTAAAAAAAAA	154599757	5	154599759	17	0	6	0	0	82	TTAAA	5	0	1	7.01e-07
3_163892102	3	163892100	163892094	163892110	ATTTTT	TTTTA	ATTTTTTTTTAAAAAAT	163892102	5	163892104	17	0	6	0	0	73	TAAAA	3	0	0	9.44e-05
3_28343129	3	28343127	28343120	28343138	TTTTTTT	TTTTT	TTTTTTTTTTTTAAAAAAA	28343129	5	28343131	19	0	7	0	0	62	AAAAA	3	0	0	9.44e-05
3_93693311	3	93693308	93693301	93693321	AAAAAAA	TTTTTTT	AAAAAAATTTTTTTTTTTTTT	93693311	7	93693314	21	0	7	0	0	83	AAAAAAA	4	0	1	0.000178963
4_116934491	4	116934490	116934482	116934501	TATTTTTT	TTTA	TATTTTTTTTTAAAAAAATA	116934491	4	116934493	20	0	8	0	0	56	TAAA	3	0	0	6.79e-05
4_62548285	4	62548282	62548275	62548296	AAAAAAA	TTTTTTTT	AAAAAAATTTTTTTTTTTTTTT	62548285	8	62548289	22	0	7	0	0	78	AAAAAAAA	3	0	0	0.000333666
4_8932873	4	8932871	8932864	8932882	TTAAAAA	ATTTT	TTAAAAAATTTTTTTTTAA	8932873	5	8932875	19	0	7	0	0	68	AAAAT	3	0	1	0.00629619
4_91484003	4	91484002	91483993	91484014	TTTTTTTTT	TTAA	TTTTTTTTTTTAAAAAAAAAAA	91484003	4	91484005	22	0	9	0	0	79	TTAA	3	0	0	6.79e-05
5_110610587	5	110610586	110610580	110610595	TTTTTT	TTAA	TTTTTTTTAAAAAAAA	110610587	4	110610589	16	0	6	0	0	57	TTAA	5	0	0	6.74e-10
5_112225529	5	112225527	112225517	112225541	AAAAAAAAAA	TTTTT	AAAAAAAAAATTTTTTTTTTTTTTT	112225529	5	112225531	25	0	10	0	0	105	AAAAA	3	0	0	9.44e-05
5_44522692	5	44522691	44522684	44522701	AATTTTT	TTTA	AATTTTTTTTAAAAAATT	44522692	4	44522694	18	0	7	0	0	98	TAAA	3	0	0	6.79e-05
5_44921959	5	44921957	44921951	44921967	TTTTTT	AAAAA	TTTTTTAAAAAAAAAAA	44921959	5	44921961	17	0	6	0	0	85	AAAAA	3	0	0	9.44e-05
6_101940355	6	101940354	101940347	101940364	ATTTTTT	TAAA	ATTTTTTTAAAAAAAAAT	101940355	4	101940357	18	0	7	0	0	70	TAAA	3	0	0	6.79e-05
6_103443776	6	103443774	103443768	103443784	AAAAAA	AAAAT	AAAAAAAAAATTTTTTT	103443776	5	103443778	17	0	6	0	0	51	AAAAT	3	0	0	9.44e-05
6_122558480	6	122558477	122558470	122558491	TTTTTTT	AAAAAAAA	TTTTTTTAAAAAAAAAAAAAAA	122558480	8	122558484	22	0	7	0	0	63	AAAAAAAA	7	0	1	1.29e-09
6_145685777	6	145685776	145685770	145685785	TTTTTT	TAAA	TTTTTTTAAAAAAAAA	145685777	4	145685779	16	0	6	0	0	84	TAAA	4	0	0	2.43e-07
6_153238693	6	153238692	153238685	153238702	TTTTTTT	TTTA	TTTTTTTTTTAAAAAAAA	153238693	4	153238695	18	0	7	0	0	73	TAAA	3	0	0	6.79e-05
6_162008673	6	162008672	162008665	162008682	TTTTTTT	TTAA	TTTTTTTTTAAAAAAAAA	162008673	4	162008675	18	0	7	0	0	70	TTAA	3	0	0	6.79e-05
6_26168691	6	26168689	26168682	26168701	ATTTTTT	AAAAAA	ATTTTTTAAAAAAAAAAAAT	26168691	6	26168694	20	0	7	0	0	71	AAAAAA	3	0	0	0.000154357
6_27693644	6	27693641	27693634	27693654	AAAAAAA	TTTTTTT	AAAAAAATTTTTTTTTTTTTT	27693644	7	27693647	21	0	7	0	0	98	AAAAAAA	3	1	0	0.0002322
6_53091610	6	53091607	53091601	53091620	TAAAAA	TTTTTTTT	TAAAAATTTTTTTTTTTTTA	53091610	8	53091614	20	0	6	0	0	99	AAAAAAAA	3	0	0	0.000333666
6_53784279	6	53784276	53784269	53784290	TTTTTTT	AAAAAAAA	TTTTTTTAAAAAAAAAAAAAAA	53784279	8	53784283	22	0	7	0	0	82	AAAAAAAA	3	0	0	0.000333666
6_74102838	6	74102837	74102827	74102850	AAAAAAAAAA	AATT	AAAAAAAAAAAATTTTTTTTTTTT	74102838	4	74102840	24	0	10	0	0	112	AATT	3	0	0	6.79e-05
6_87946119	6	87946116	87946110	87946129	TTTTTT	TTTTTTTT	TTTTTTTTTTTTTTAAAAAA	87946119	8	87946123	20	0	6	0	0	92	AAAAAAAA	3	0	0	0.000333666
7_101037232	7	101037230	101037222	101037242	TAAAAAAA	AATTT	TAAAAAAAAATTTTTTTTTTA	101037232	5	101037234	21	0	8	0	0	96	AAATT	3	0	0	9.44e-05
7_104995792	7	104995790	104995783	104995801	AAAAAAA	AAATT	AAAAAAAAAATTTTTTTTT	104995792	5	104995794	19	0	7	0	0	102	AAATT	3	0	0	9.44e-05
7_105211483	7	105211481	105211474	105211492	AAAAAAA	AAAAT	AAAAAAAAAAATTTTTTTT	105211483	5	105211485	19	0	7	0	0	91	AAAAT	3	0	0	9.44e-05
7_116315482	7	116315481	116315475	116315490	ATTTTT	TTTT	ATTTTTTTTTAAAAAT	116315482	4	116315484	16	0	6	0	0	61	AAAA	3	0	0	6.79e-05
7_120127293	7	120127292	120127286	120127301	TTTTTT	TTTA	TTTTTTTTTAAAAAAA	120127293	4	120127295	16	0	6	0	0	65	TAAA	3	0	0	6.79e-05
7_145228347	7	145228346	145228340	145228355	TTTTTT	TTAA	TTTTTTTTAAAAAAAA	145228347	4	145228349	16	0	6	0	0	52	TTAA	3	0	0	6.79e-05
7_150804718	7	150804716	150804709	150804728	AAAAAAA	TTTTTT	AAAAAAATTTTTTTTTTTTT	150804718	6	150804721	20	0	7	0	0	101	AAAAAA	3	0	0	0.000154357
7_45133107	7	45133104	45133098	45133116	TTTTTT	AATTAAA	TTTTTTAATTAAAAAAAAA	45133107	7	45133110	19	0	6	0	0	84	AATTAAA	3	0	0	0.0002322
7_45600359	7	45600358	45600348	45600371	TTTAAAAAAA	AATT	TTTAAAAAAAAATTTTTTTTTAAA	45600359	4	45600361	24	0	10	0	0	109	AATT	3	0	0	6.79e-05
7_48188975	7	48188974	48188968	48188983	TTTTTT	TTAA	TTTTTTTTAAAAAAAA	48188975	4	48188977	16	0	6	0	0	71	TTAA	3	0	1	0.00338977
7_57170235	7	57170233	57170224	57170246	TTTTTTTTT	TTAAA	TTTTTTTTTTTAAAAAAAAAAAA	57170235	5	57170237	23	0	9	0	0	114	TTAAA	3	0	1	0.00629619
7_85245404	7	85245403	85245396	85245413	AAAAAAA	ATTT	AAAAAAAATTTTTTTTTT	85245404	4	85245406	18	0	7	0	0	76	AAAT	3	0	0	6.79e-05
7_94829763	7	94829762	94829752	94829775	TAAAAAAAAA	AAAT	TAAAAAAAAAAAATTTTTTTTTTA	94829763	4	94829765	24	0	10	0	0	108	AAAT	3	0	0	6.79e-05
7_98242466	7	98242464	98242456	98242476	TTTTTTTT	AAAAA	TTTTTTTTAAAAAAAAAAAAA	98242466	5	98242468	21	0	8	0	0	82	AAAAA	3	0	0	9.44e-05
7_99116055	7	99116053	99116047	99116063	AAAAAA	AAATT	AAAAAAAAATTTTTTTT	99116055	5	99116057	17	0	6	0	0	101	AAATT	3	0	0	9.44e-05
8_105614382	8	105614380	105614374	105614390	ATTTTT	TTAAA	ATTTTTTTAAAAAAAAT	105614382	5	105614384	17	0	6	0	0	78	TTAAA	4	0	1	6.79e-05
8_115168755	8	115168754	115168747	115168764	TTTTTTT	TTTT	TTTTTTTTTTTAAAAAAA	115168755	4	115168757	18	0	7	0	0	83	AAAA	3	0	0	6.79e-05
8_120815953	8	120815952	120815945	120815962	AAAAAAA	AATT	AAAAAAAAATTTTTTTTT	120815953	4	120815955	18	0	7	0	0	76	AATT	3	0	0	6.79e-05
8_142134108	8	142134107	142134099	142134118	AAAAAAAA	ATTT	AAAAAAAAATTTTTTTTTTT	142134108	4	142134110	20	0	8	0	0	100	AAAT	3	0	0	6.79e-05
8_14612743	8	14612742	14612736	14612751	TTTTTT	TAAA	TTTTTTTAAAAAAAAA	14612743	4	14612745	16	0	6	0	0	59	TAAA	3	0	0	6.79e-05
8_20053510	8	20053509	20053502	20053519	TTTTTTT	AAAA	TTTTTTTAAAAAAAAAAA	20053510	4	20053512	18	0	7	0	0	61	AAAA	4	0	0	2.43e-07
8_20173520	8	20173518	20173510	20173530	AAAAAAAA	ATTTT	AAAAAAAAATTTTTTTTTTTT	20173520	5	20173522	21	0	8	0	0	75	AAAAT	4	0	0	3.87e-07
8_21937281	8	21937280	21937271	21937292	AAAAAAAAA	ATTT	AAAAAAAAAATTTTTTTTTTTT	21937281	4	21937283	22	0	9	0	0	79	AAAT	4	0	0	2.43e-07
8_22115230	8	22115229	22115222	22115239	AAAAAAA	AAAT	AAAAAAAAAATTTTTTTT	22115230	4	22115232	18	0	7	0	0	90	AAAT	3	0	0	6.79e-05
8_33355018	8	33355017	33355007	33355030	TAAAAAAAAA	AATT	TAAAAAAAAAAATTTTTTTTTTTA	33355018	4	33355020	24	0	10	0	0	103	AATT	3	0	0	6.79e-05
8_37926980	8	37926978	37926970	37926990	TAAAAAAA	ATTTT	TAAAAAAAATTTTTTTTTTTA	37926980	5	37926982	21	0	8	0	0	82	AAAAT	4	0	0	3.87e-07
8_77340867	8	77340865	77340858	77340876	TAAAAAA	AATTT	TAAAAAAAATTTTTTTTTA	77340867	5	77340869	19	0	7	0	0	65	AAATT	4	0	0	3.87e-07
8_80948736	8	80948734	80948724	80948748	TTAAAAAAAA	ATTTT	TTAAAAAAAAATTTTTTTTTTTTAA	80948736	5	80948738	25	0	10	0	0	73	AAAAT	3	0	0	9.44e-05
8_82304474	8	82304472	82304466	82304482	AAAAAA	AAAAT	AAAAAAAAAATTTTTTT	82304474	5	82304476	17	0	6	0	0	61	AAAAT	3	0	1	0.00629619
8_98757096	8	98757094	98757087	98757105	AAAAAAA	AAAAT	AAAAAAAAAAATTTTTTTT	98757096	5	98757098	19	0	7	0	0	108	AAAAT	3	0	0	9.44e-05
9_127569372	9	127569369	127569362	127569383	AAAAAAA	TTTTTTTT	AAAAAAATTTTTTTTTTTTTTT	127569372	8	127569376	22	0	7	0	0	107	AAAAAAAA	5	0	0	1.34e-08
9_131545104	9	131545103	131545095	131545114	AAAAAAAA	ATTT	AAAAAAAAATTTTTTTTTTT	131545104	4	131545106	20	0	8	0	0	107	AAAT	3	0	0	6.79e-05
9_133045549	9	133045547	133045541	133045558	TTTTTT	AAAAAA	TTTTTTAAAAAAAAAAAA	133045549	6	133045552	18	0	6	0	0	90	AAAAAA	5	0	1	1.54e-06
9_71506368	9	71506365	71506359	71506377	TTTTTT	TTTTTTT	TTTTTTTTTTTTTAAAAAA	71506368	7	71506371	19	0	6	0	0	67	AAAAAAA	3	0	0	0.0002322
10_100888619	10	100888617	100888611	100888627	ATTTTT	TAAAA	ATTTTTTAAAAAAAAAT	100888619	5	100888621	17	0	6	0	0	72	TAAAA	3	0	0	9.44e-05
10_72366301	10	72366299	72366292	72366311	AAAAAAA	AAAAAA	AAAAAAAAAAAAATTTTTTT	72366301	6	72366304	20	0	7	0	0	86	AAAAAA	3	1	0	0.000154357
10_74975145	10	74975143	74975137	74975153	TTTTTT	AATTA	TTTTTTAATTAAAAAAA	74975145	5	74975147	17	0	6	0	0	89	AATTA	3	0	0	9.44e-05
10_75815290	10	75815288	75815279	75815301	AAAAAAAAA	ATTTT	AAAAAAAAAATTTTTTTTTTTTT	75815290	5	75815292	23	0	9	0	0	106	AAAAT	3	0	0	9.44e-05
10_95460765	10	95460763	95460757	95460773	AAAAAA	ATTTT	AAAAAAATTTTTTTTTT	95460765	5	95460767	17	0	6	0	0	105	AAAAT	3	0	0	9.44e-05
11_106395253	11	106395251	106395245	106395261	AAAAAA	ATTTT	AAAAAAATTTTTTTTTT	106395253	5	106395255	17	0	6	0	0	80	AAAAT	3	0	0	9.44e-05
11_118876189	11	118876188	118876177	118876202	AAAAAAAAAAA	AAAT	AAAAAAAAAAAAAATTTTTTTTTTTT	118876189	4	118876191	26	0	11	0	0	110	AAAT	4	0	0	2.43e-07
11_25685833	11	25685831	25685824	25685842	AAAAAAA	AAATT	AAAAAAAAAATTTTTTTTT	25685833	5	25685835	19	0	7	0	0	102	AAATT	4	0	0	3.87e-07
11_70225575	11	70225573	70225564	70225586	AAAAAAAAA	AAAAA	AAAAAAAAAAAAAATTTTTTTTT	70225575	5	70225577	23	0	9	0	0	100	AAAAA	3	0	0	9.44e-05
11_72544977	11	72544976	72544967	72544988	AAAAAAAAA	AATT	AAAAAAAAAAATTTTTTTTTTT	72544977	4	72544979	22	0	9	0	0	102	AATT	3	0	0	6.79e-05
11_77009152	11	77009151	77009144	77009161	TTTTTTT	AAAA	TTTTTTTAAAAAAAAAAA	77009152	4	77009154	18	0	7	0	0	75	AAAA	3	0	0	6.79e-05
11_77206218	11	77206216	77206208	77206228	AAAAAAAA	AAAAT	AAAAAAAAAAAATTTTTTTTT	77206218	5	77206220	21	0	8	0	0	106	AAAAT	4	0	1	6.79e-05
12_109499214	12	109499213	109499198	109499231	TAAAAAAAAAAAAAA	AAAT	TAAAAAAAAAAAAAAAAATTTTTTTTTTTTTTTA	109499214	4	109499216	34	0	15	0	0	111	AAAT	3	0	0	6.79e-05
12_17516156	12	17516153	17516147	17516166	TTTTTT	AAAAAAAA	TTTTTTAAAAAAAAAAAAAA	17516156	8	17516160	20	0	6	0	0	60	AAAAAAAA	3	0	0	0.000333666
12_22531587	12	22531586	22531573	22531602	AAAAAAAAAAAAA	AATT	AAAAAAAAAAAAAAATTTTTTTTTTTTTTT	22531587	4	22531589	30	0	13	0	0	92	AATT	3	0	0	6.79e-05
12_3015200	12	3015199	3015187	3015214	AAAAAAAAAAAA	TTTT	AAAAAAAAAAAATTTTTTTTTTTTTTTT	3015200	4	3015202	28	0	12	0	0	110	AAAA	6	1	0	1.05e-12
12_38634370	12	38634367	38634361	38634380	AAAAAA	TTTTTTTT	AAAAAATTTTTTTTTTTTTT	38634370	8	38634374	20	0	6	0	0	72	AAAAAAAA	6	0	1	1.42e-07
12_39705175	12	39705173	39705167	39705183	TTTTTT	TTAAA	TTTTTTTTAAAAAAAAA	39705175	5	39705177	17	0	6	0	0	66	TTAAA	3	0	0	9.44e-05
12_42272851	12	42272849	42272843	42272859	TTTTTT	TAAAA	TTTTTTTAAAAAAAAAA	42272851	5	42272853	17	0	6	0	0	78	TAAAA	3	0	0	9.44e-05
12_46746104	12	46746103	46746095	46746114	TTTTTTTT	TTTT	TTTTTTTTTTTTAAAAAAAA	46746104	4	46746106	20	0	8	0	0	70	AAAA	3	0	0	6.79e-05
12_87141558	12	87141556	87141549	87141567	TTTTTTT	TTTTA	TTTTTTTTTTTAAAAAAAA	87141558	5	87141560	19	0	7	0	0	81	TAAAA	3	0	0	9.44e-05
12_89984611	12	89984609	89984602	89984620	TTTTTTT	TTTTT	TTTTTTTTTTTTAAAAAAA	89984611	5	89984613	19	0	7	0	0	83	AAAAA	3	0	0	9.44e-05
13_104102642	13	104102640	104102631	104102653	AAAAAAAAA	ATTTT	AAAAAAAAAATTTTTTTTTTTTT	104102642	5	104102644	23	0	9	0	0	89	AAAAT	4	0	0	3.87e-07
13_107639384	13	107639383	107639376	107639393	TTTTTTT	TTAA	TTTTTTTTTAAAAAAAAA	107639384	4	107639386	18	0	7	0	0	85	TTAA	3	0	1	0.00338977
13_27875881	13	27875879	27875870	27875892	AAAAAAAAA	AATTT	AAAAAAAAAAATTTTTTTTTTTT	27875881	5	27875883	23	0	9	0	0	110	AAATT	3	0	0	9.44e-05
13_74661478	13	74661476	74661468	74661489	AAAAAAAA	TTTTTT	AAAAAAAATTTTTTTTTTTTTT	74661478	6	74661481	22	0	8	0	0	95	AAAAAA	4	0	0	7.31e-07
14_103499271	14	103499270	103499264	103499279	TTTTTT	TAAA	TTTTTTTAAAAAAAAA	103499271	4	103499273	16	0	6	0	0	77	TAAA	3	0	1	0.00338977
14_29347392	14	29347391	29347385	29347400	TTTTTT	TAAA	TTTTTTTAAAAAAAAA	29347392	4	29347394	16	0	6	0	0	67	TAAA	4	0	1	4.64e-05
14_66593670	14	66593668	66593660	66593680	AAAAAAAA	TTTTT	AAAAAAAATTTTTTTTTTTTT	66593670	5	66593672	21	0	8	0	0	82	AAAAA	3	0	0	9.44e-05
15_67048582	15	67048581	67048575	67048590	AAAAAA	ATTT	AAAAAAATTTTTTTTT	67048582	4	67048584	16	0	6	0	0	84	AAAT	3	0	0	6.79e-05
15_76200294	15	76200292	76200285	76200303	AAAAAAA	AAAAA	AAAAAAAAAAAATTTTTTT	76200294	5	76200296	19	0	7	0	0	89	AAAAA	4	0	0	3.87e-07
15_78127326	15	78127323	78127317	78127335	AAAAAA	TTTTTTT	AAAAAATTTTTTTTTTTTT	78127326	7	78127329	19	0	6	0	0	108	AAAAAAA	3	0	0	0.0002322
15_90940088	15	90940087	90940080	90940097	AAAAAAA	ATTT	AAAAAAAATTTTTTTTTT	90940088	4	90940090	18	0	7	0	0	98	AAAT	3	0	0	6.79e-05
15_93773694	15	93773693	93773687	93773702	TTTTTT	AAAA	TTTTTTAAAAAAAAAA	93773694	4	93773696	16	0	6	0	0	69	AAAA	5	0	0	6.74e-10
16_12825013	16	12825012	12825002	12825025	AAAAAAAAAA	ATTT	AAAAAAAAAAATTTTTTTTTTTTT	12825013	4	12825015	24	0	10	0	0	118	AAAT	3	1	0	6.79e-05
16_15468053	16	15468052	15468043	15468064	AAAAAAAAA	ATTT	AAAAAAAAAATTTTTTTTTTTT	15468053	4	15468055	22	0	9	0	0	94	AAAT	3	0	0	6.79e-05
16_16837196	16	16837195	16837188	16837205	AAAAAAA	ATTT	AAAAAAAATTTTTTTTTT	16837196	4	16837198	18	0	7	0	0	102	AAAT	4	0	0	2.43e-07
16_26095936	16	26095934	26095927	26095945	AAAAAAA	TTTTT	AAAAAAATTTTTTTTTTTT	26095936	5	26095938	19	0	7	0	0	91	AAAAA	3	1	1	0.00629619
16_49365836	16	49365834	49365828	49365844	TTTTTT	TTAAA	TTTTTTTTAAAAAAAAA	49365836	5	49365838	17	0	6	0	0	77	TTAAA	3	0	0	9.44e-05
17_56527075	17	56527073	56527066	56527084	AAAAAAA	AAAAT	AAAAAAAAAAATTTTTTTT	56527075	5	56527077	19	0	7	0	0	115	AAAAT	3	0	0	9.44e-05
17_57645303	17	57645300	57645294	57645312	AAAAAA	AAAAAAA	AAAAAAAAAAAAATTTTTT	57645303	7	57645306	19	0	6	0	0	122	AAAAAAA	3	0	0	0.0002322
17_57661251	17	57661249	57661241	57661261	AAAAAAAA	AAATT	AAAAAAAAAAATTTTTTTTTT	57661251	5	57661253	21	0	8	0	0	102	AAATT	3	0	0	9.44e-05
18_179768	18	179767	179756	179781	AAAAAAAAAAA	TTTT	AAAAAAAAAAATTTTTTTTTTTTTTT	179768	4	179770	26	0	11	0	0	104	AAAA	4	0	0	2.43e-07
18_32404453	18	32404451	32404444	32404462	AAAAAAA	AAAAT	AAAAAAAAAAATTTTTTTT	32404453	5	32404455	19	0	7	0	0	99	AAAAT	5	0	0	1.58e-09
18_40120057	18	40120056	40120049	40120066	TTTTTTT	TTTT	TTTTTTTTTTTAAAAAAA	40120057	4	40120059	18	0	7	0	0	66	AAAA	4	1	1	4.64e-05
18_49983328	18	49983326	49983320	49983336	TTTTTT	TTTTA	TTTTTTTTTTAAAAAAA	49983328	5	49983330	17	0	6	0	0	69	TAAAA	3	0	1	0.00629619
18_51075180	18	51075179	51075173	51075188	TTTTTT	TTTA	TTTTTTTTTAAAAAAA	51075180	4	51075182	16	0	6	0	0	66	TAAA	3	0	0	6.79e-05
19_47463203	19	47463200	47463192	47463215	AAAAAAAA	TTTTTTTT	AAAAAAAATTTTTTTTTTTTTTTT	47463203	8	47463207	24	0	8	0	0	107	AAAAAAAA	4	0	0	2.08e-06
19_48393231	19	48393229	48393223	48393240	AAAAAA	TTTTTT	AAAAAATTTTTTTTTTTT	48393231	6	48393234	18	0	6	0	0	96	AAAAAA	5	0	0	3.75e-09
19_49182909	19	49182908	49182901	49182918	AAAAAAA	ATTT	AAAAAAAATTTTTTTTTT	49182909	4	49182911	18	0	7	0	0	103	AAAT	4	1	0	2.43e-07
20_2904142	20	2904140	2904133	2904151	TTTTTTT	TTTAA	TTTTTTTTTTAAAAAAAAA	2904142	5	2904144	19	0	7	0	0	85	TTAAA	3	0	1	0.00629619
20_30675452	20	30675449	30675442	30675462	AAAAAAA	TTTTTTT	AAAAAAATTTTTTTTTTTTTT	30675452	7	30675455	21	0	7	0	0	109	AAAAAAA	5	0	1	3.13e-06
20_49325451	20	49325450	49325442	49325461	AAAAAAAA	ATTT	AAAAAAAAATTTTTTTTTTT	49325451	4	49325453	20	0	8	0	0	108	AAAT	3	0	1	0.00338977
20_53226670	20	53226669	53226663	53226678	TTTTTT	TTAA	TTTTTTTTAAAAAAAA	53226670	4	53226672	16	0	6	0	0	79	TTAA	3	0	1	0.00338977
20_55544666	20	55544664	55544657	55544676	AAAAAAA	TTTTTT	AAAAAAATTTTTTTTTTTTT	55544666	6	55544669	20	0	7	0	0	117	AAAAAA	3	0	0	0.000154357
22_23304477	22	23304475	23304469	23304485	AAAAAA	AAAAT	AAAAAAAAAATTTTTTT	23304477	5	23304479	17	0	6	0	0	105	AAAAT	4	0	1	6.79e-05
22_31105694	22	31105693	31105686	31105703	AAAAAAA	ATTT	AAAAAAAATTTTTTTTTT	31105694	4	31105696	18	0	7	0	0	102	AAAT	3	0	0	6.79e-05
23_104843611	23	104843610	104843604	104843619	TTTTTT	TAAA	TTTTTTTAAAAAAAAA	104843611	4	104843613	16	0	6	0	0	71	TAAA	4	0	0	2.43e-07
23_10802009	23	10802007	10802000	10802018	TTTTTTT	TAAAA	TTTTTTTTAAAAAAAAAAA	10802009	5	10802011	19	0	7	0	0	69	TAAAA	3	0	0	9.44e-05
23_108626267	23	108626265	108626259	108626275	TTTTTT	TTAAA	TTTTTTTTAAAAAAAAA	108626267	5	108626269	17	0	6	0	0	83	TTAAA	3	0	1	0.00629619
23_132184634	23	132184633	132184627	132184642	TTTTTT	TTTA	TTTTTTTTTAAAAAAA	132184634	4	132184636	16	0	6	0	0	63	TAAA	3	0	0	6.79e-05
23_139580051	23	139580050	139580044	139580059	TTTTTT	TAAA	TTTTTTTAAAAAAAAA	139580051	4	139580053	16	0	6	0	0	83	TAAA	4	0	0	2.43e-07
23_153567746	23	153567744	153567735	153567757	AAAAAAAAA	AAATT	AAAAAAAAAAAATTTTTTTTTTT	153567746	5	153567748	23	0	9	0	0	96	AAATT	4	0	0	3.87e-07
23_17307996	23	17307995	17307989	17308004	TTTTTT	TAAA	TTTTTTTAAAAAAAAA	17307996	4	17307998	16	0	6	0	0	69	TAAA	3	0	0	6.79e-05
23_21533675	23	21533674	21533668	21533683	TTTTTT	TTAA	TTTTTTTTAAAAAAAA	21533675	4	21533677	16	0	6	0	0	65	TTAA	3	0	0	6.79e-05
23_36858610	23	36858609	36858603	36858618	TTAAAA	AAAT	TTAAAAAAATTTTTAA	36858610	4	36858612	16	0	6	0	0	64	AAAT	3	0	0	6.79e-05
23_44710065	23	44710064	44710057	44710074	AAAAAAA	ATTT	AAAAAAAATTTTTTTTTT	44710065	4	44710067	18	0	7	0	0	86	AAAT	5	0	0	6.74e-10
11_46463520	11	46463519	46463506	46463535	AAAAAAAAAAAAA	ACTT	AAAAAAAAAAAAAACTTTTTTTTTTTTTTT	46463520	4	46463522	30	0.0333333	13	1	0	101	AAGT	3	0	0	6.79e-05
7_104832331	7	104832329	104832321	104832341	AAAAAAAA	CTTTT	AAAAAAAACTTTTTTTTTTTT	104832331	5	104832333	21	0.047619	8	1	0	74	AAAAG	4	0	0	3.87e-07
1_221672928	1	221672925	221672919	221672938	AAAAAA	CAAATTTT	AAAAAACAAATTTTTTTTTT	221672928	8	221672932	20	0.05	6	1	0	71	AAAATTTG	4	0	2	0.0041243
1_23790685	1	23790683	23790672	23790698	CAAAAAAAAAA	AAAAT	CAAAAAAAAAAAAAATTTTTTTTTTTG	23790685	5	23790687	27	0.0740741	11	0	2	113	AAAAT	3	0	0	9.44e-05
7_152174807	7	152174805	152174794	152174820	CAAAAAAAAAA	AATTT	CAAAAAAAAAAAATTTTTTTTTTTTTG	152174807	5	152174809	27	0.0740741	11	0	2	111	AAATT	3	0	0	9.44e-05
20_35257129	20	35257127	35257116	35257142	CTTAAAAAAAA	ATTTT	CTTAAAAAAAAATTTTTTTTTTTTAAG	35257129	5	35257131	27	0.0740741	11	0	2	105	AAAAT	3	0	0	9.44e-05
10_51110885	10	51110882	51110873	51110898	CAAAAAAAA	TTTTTTTT	CAAAAAAAATTTTTTTTTTTTTTTTG	51110885	8	51110889	26	0.0769231	9	0	2	110	AAAAAAAA	3	0	0	0.000333666
10_76564233	10	76564232	76564221	76564246	CAAAAAAAAAA	AATT	CAAAAAAAAAAAATTTTTTTTTTTTG	76564233	4	76564235	26	0.0769231	11	0	2	105	AATT	4	0	0	2.43e-07
1_21017186	1	21017184	21017174	21017198	CAAAAAAAAA	TTTTT	CAAAAAAAAATTTTTTTTTTTTTTG	21017186	5	21017188	25	0.08	10	0	2	119	AAAAA	3	0	0	9.44e-05
12_31816033	12	31816031	31816021	31816045	CAAAAAAAAA	TTTTT	CAAAAAAAAATTTTTTTTTTTTTTG	31816033	5	31816035	25	0.08	10	0	2	111	AAAAA	4	2	0	3.87e-07
3_45323203	3	45323202	45323192	45323215	CAAAAAAAAA	TTTT	CAAAAAAAAATTTTTTTTTTTTTG	45323203	4	45323205	24	0.0833333	10	0	2	88	AAAA	3	1	1	0.00338977
4_78759500	4	78759499	78759489	78759512	CAAAAAAAAA	AAAT	CAAAAAAAAAAAATTTTTTTTTTG	78759500	4	78759502	24	0.0833333	10	0	2	102	AAAT	4	0	0	2.43e-07
5_31921805	5	31921804	31921794	31921817	TCAAAAAAAA	AATT	TCAAAAAAAAAATTTTTTTTTTGA	31921805	4	31921807	24	0.0833333	10	0	2	89	AATT	3	0	0	6.79e-05
19_46595908	19	46595907	46595897	46595920	CAAAAAAAAA	ATTT	CAAAAAAAAAATTTTTTTTTTTTG	46595908	4	46595910	24	0.0833333	10	0	2	107	AAAT	4	0	0	2.43e-07
1_243327520	1	243327518	243327509	243327531	CTTTTTTTT	TTAAA	CTTTTTTTTTTAAAAAAAAAAAG	243327520	5	243327522	23	0.0869565	9	0	2	83	TTAAA	5	0	0	1.58e-09
4_104842663	4	104842661	104842652	104842674	CTTTTTTTT	TAAAA	CTTTTTTTTTAAAAAAAAAAAAG	104842663	5	104842665	23	0.0869565	9	0	2	66	TAAAA	3	1	0	9.44e-05
23_25717478	23	25717476	25717467	25717489	GATTTTTTT	TTTTA	GATTTTTTTTTTTAAAAAAAATC	25717478	5	25717480	23	0.0869565	9	0	2	86	TAAAA	3	0	0	9.44e-05
1_107000929	1	107000928	107000919	107000940	ACTTTTTTT	TTAA	ACTTTTTTTTTAAAAAAAAAGT	107000929	4	107000931	22	0.0909091	9	0	2	64	TTAA	6	0	0	1.05e-12
8_145525859	8	145525858	145525849	145525870	CAAAAAAAA	AAAT	CAAAAAAAAAAATTTTTTTTTG	145525859	4	145525861	22	0.0909091	9	0	2	116	AAAT	3	0	0	6.79e-05
9_113343929	9	113343927	113343919	113343940	ACTTTTTT	AAAAAA	ACTTTTTTAAAAAAAAAAAAGT	113343929	6	113343932	22	0.0909091	8	0	2	86	AAAAAA	3	0	0	0.000154357
9_21903322	9	21903321	21903312	21903333	AAGATTTTT	TTTT	AAGATTTTTTTTTAAAAATCTT	21903322	4	21903324	22	0.0909091	9	0	2	86	AAAA	3	0	0	6.79e-05
16_84471006	16	84471003	84470996	84471017	TTTTTTT	GTAGAAAT	TTTTTTTGTAGAAATAAAAAAA	84471006	8	84471010	22	0.0909091	7	2	0	90	ATTTCTAC	4	0	0	2.08e-06
1_162499057	1	162499054	162499043	162499072	TTTTGTTTTTT	TTTTAAAG	TTTTGTTTTTTTTTTAAAGAAAAAACAAAA	162499057	8	162499061	30	0.1	11	1	2	70	CTTTAAAA	3	0	0	0.000333666
2_173552072	2	173552071	173552063	173552082	GTTTTTTT	TTTT	GTTTTTTTTTTTAAAAAAAC	173552072	4	173552074	20	0.1	8	0	2	55	AAAA	3	0	0	6.79e-05
8_107593734	8	107593733	107593725	107593744	GTTTTTTT	TTTA	GTTTTTTTTTTAAAAAAAAC	107593734	4	107593736	20	0.1	8	0	2	59	TAAA	3	0	0	6.79e-05
8_33148783	8	33148782	33148774	33148793	TCTTTTTT	TAAA	TCTTTTTTTAAAAAAAAAGA	33148783	4	33148785	20	0.1	8	0	2	83	TAAA	3	0	1	0.00338977
23_67347237	23	67347236	67347228	67347247	TTCTTTTT	TTTA	TTCTTTTTTTTAAAAAAGAA	67347237	4	67347239	20	0.1	8	0	2	65	TAAA	3	0	0	6.79e-05
11_74097526	11	74097524	74097512	74097540	TCAAAAAAAAAA	ACTTT	TCAAAAAAAAAAACTTTTTTTTTTTTTGA	74097526	5	74097528	29	0.103448	12	1	2	95	AAAGT	3	0	0	9.44e-05
23_34512120	23	34512118	34512106	34512134	CAAAAAAAAAAA	ACTTT	CAAAAAAAAAAAACTTTTTTTTTTTTTTG	34512120	5	34512122	29	0.103448	12	1	2	96	AAAGT	5	0	0	1.58e-09
1_225334797	1	225334794	225334788	225334806	TCTTTT	TTTTTTT	TCTTTTTTTTTTTAAAAGA	225334797	7	225334800	19	0.105263	6	0	2	70	AAAAAAA	3	0	0	0.0002322
7_8883498	7	8883496	8883489	8883507	GTTTTTT	TAAAA	GTTTTTTTAAAAAAAAAAC	8883498	5	8883500	19	0.105263	7	0	2	57	TAAAA	3	0	1	0.00629619
7_91049890	7	91049887	91049881	91049899	AAAAAA	GGTTTTT	AAAAAAGGTTTTTTTTTTT	91049890	7	91049893	19	0.105263	6	2	0	64	AAAAACC	3	0	0	0.0002322
8_78910670	8	78910668	78910662	78910679	GTTTTT	AAAAAA	GTTTTTAAAAAAAAAAAC	78910670	6	78910673	18	0.111111	6	0	2	76	AAAAAA	3	0	0	0.000154357
8_83315188	8	83315187	83315180	83315197	GAAAAAA	ATTT	GAAAAAAATTTTTTTTTC	83315188	4	83315190	18	0.111111	7	0	2	65	AAAT	3	0	0	6.79e-05
14_83378616	14	83378613	83378604	83378629	TATAATTAT	AGCTTTTC	TATAATTATAGCTTTTCATAATTATA	83378616	8	83378620	26	0.115385	9	3	0	84	AGCTTTTC	3	0	0	0.000333666
2_67152783	2	67152781	67152775	67152791	CAAAAA	AATTT	CAAAAAAATTTTTTTTG	67152783	5	67152785	17	0.117647	6	0	2	65	AAATT	4	0	0	3.87e-07
8_36222450	8	36222448	36222442	36222458	CTTTTT	TAAAA	CTTTTTTAAAAAAAAAG	36222450	5	36222452	17	0.117647	6	0	2	55	TAAAA	3	0	0	9.44e-05
9_65975438	9	65975436	65975430	65975446	CTTTTT	TTTAA	CTTTTTTTTAAAAAAAG	65975438	5	65975440	17	0.117647	6	0	2	77	TTAAA	4	0	0	3.87e-07
4_31393336	4	31393334	31393324	31393348	GAAAAAAAAA	CAATT	GAAAAAAAAACAATTTTTTTTTTTC	31393336	5	31393338	25	0.12	10	1	2	55	AATTG	4	0	0	3.87e-07
8_135963865	8	135963864	135963858	135963873	CTTTTT	AAAA	CTTTTTAAAAAAAAAG	135963865	4	135963867	16	0.125	6	0	2	73	AAAA	4	0	0	2.43e-07
18_52893257	18	52893256	52893250	52893265	GTTTTT	AAAA	GTTTTTAAAAAAAAAC	52893257	4	52893259	16	0.125	6	0	2	50	AAAA	3	0	0	6.79e-05
15_63270025	15	63270022	63270015	63270036	AGTTTTT	TTTTAAGT	AGTTTTTTTTTAAGTAAAAACT	63270025	8	63270029	22	0.136364	7	1	2	56	ACTTAAAA	5	0	0	1.34e-08
22_23948248	22	23948246	23948234	23948262	CTCAAAAAAAAA	AAATT	CTCAAAAAAAAAAAATTTTTTTTTTTGAG	23948248	5	23948250	29	0.137931	12	0	4	98	AAATT	4	0	0	3.87e-07
3_82807070	3	82807069	82807057	82807084	ATTTTAACATTT	GTTC	ATTTTAACATTTGTTCAAATGTTAAAAT	82807070	4	82807072	28	0.142857	12	2	2	61	GAAC	3	0	0	6.79e-05
23_21084161	23	21084158	21084152	21084171	TTTTTT	TTAAAGCC	TTTTTTTTAAAGCCAAAAAA	21084161	8	21084165	20	0.15	6	3	0	58	GGCTTTAA	4	0	0	2.08e-06
1_197141248	1	197141245	197141236	197141261	TATATATAT	CTCTCTCT	TATATATATCTCTCTCTATATATATA	197141248	8	197141252	26	0.153846	9	4	0	56	AGAGAGAG	4	0	0	2.08e-06
13_20309970	13	20309969	20309958	20309983	CTCAAAAAAAA	AATT	CTCAAAAAAAAAATTTTTTTTTTGAG	20309970	4	20309972	26	0.153846	11	0	4	89	AATT	3	0	0	6.79e-05
17_10504924	17	10504922	10504913	10504936	CAAAAAAAA	CTACTT	CAAAAAAAACTACTTTTTTTTTTG	10504924	6	10504927	24	0.166667	9	2	2	80	AAGTAG	4	0	0	7.31e-07
1_231290161	1	231290159	231290151	231290171	GCTTTTTT	TAAAA	GCTTTTTTTAAAAAAAAAAGC	231290161	5	231290163	21	0.190476	8	0	4	64	TAAAA	4	0	0	3.87e-07
2_107042273	2	107042270	107042264	107042283	CTTATT	AACACAAA	CTTATTAACACAAAAATAAG	107042273	8	107042277	20	0.2	6	2	2	64	AACACAAA	5	0	0	1.34e-08
7_11273341	7	11273340	11273329	11273354	AATATTTGACT	GTTC	AATATTTGACTGTTCAGTCAAATATT	11273341	4	11273343	26	0.230769	11	2	4	86	GAAC	11	0	0	1.9e-28
14_84975019	14	84975017	84975009	84975029	ATACTATT	CGAAG	ATACTATTCGAAGAATAGTAT	84975019	5	84975021	21	0.238095	8	3	2	57	CGAAG	3	0	0	9.44e-05
10_115511591	10	115511590	115511580	115511603	TTTTGCAATT	GAAC	TTTTGCAATTGAACAATTGCAAAA	115511591	4	115511593	24	0.25	10	2	4	88	GAAC	20	0	1	5.45e-47
19_24184111	19	24184108	24184102	24184120	TTCAAA	GTTCTCA	TTCAAAGTTCTCATTTGAA	24184111	7	24184114	19	0.263158	6	3	2	111	GTTCTCA	3	0	0	0.0002322
16_87153275	16	87153273	87153265	87153285	AAAAAGAG	GTTTC	AAAAAGAGGTTTCCTCTTTTT	87153275	5	87153277	21	0.285714	8	2	4	99	GAAAC	3	0	0	9.44e-05
9_85043586	9	85043585	85043575	85043598	AACTACCATT	TGTT	AACTACCATTTGTTAATGGTAGTT	85043586	4	85043588	24	0.291667	10	1	6	80	AACA	4	0	0	2.43e-07
13_56456055	13	56456053	56456047	56456063	AAAAGC	TTTCA	AAAAGCTTTCAGCTTTT	56456055	5	56456057	17	0.294118	6	1	4	65	TGAAA	3	0	1	0.00629619
13_57103723	13	57103721	57103710	57103736	AGCCATATATT	TGTCA	AGCCATATATTTGTCAAATATATGGCT	57103723	5	57103725	27	0.296296	11	2	6	50	TGACA	3	0	1	0.00629619
15_96590694	15	96590693	96590682	96590707	TGTTAACTACT	GTTC	TGTTAACTACTGTTCAGTAGTTAACA	96590694	4	96590696	26	0.307692	11	2	6	94	GAAC	4	0	0	2.43e-07
11_73769370	11	73769368	73769356	73769384	CTTACATATCAC	TTACT	CTTACATATCACTTACTGTGATATGTAAG	73769370	5	73769372	29	0.310345	12	1	8	58	AGTAA	5	0	0	1.58e-09
6_142706207	6	142706206	142706196	142706219	CTCTTTGTAT	GAAC	CTCTTTGTATGAACATACAAAGAG	142706207	4	142706209	24	0.333333	10	2	6	86	GAAC	15	0	0	3.59e-42
11_74510806	11	74510805	74510795	74510818	TTCTGCTTAT	GAAC	TTCTGCTTATGAACATAAGCAGAA	74510806	4	74510808	24	0.333333	10	2	6	57	GAAC	3	0	0	6.79e-05
13_48995391	13	48995389	48995380	48995402	TCTCATCTT	TGACA	TCTCATCTTTGACAAAGATGAGA	48995391	5	48995393	23	0.347826	9	2	6	77	TGACA	3	0	0	9.44e-05
11_70194246	11	70194243	70194236	70194257	GCAAACA	CATTAATC	GCAAACACATTAATCTGTTTGC	70194246	8	70194250	22	0.363636	7	2	6	74	CATTAATC	3	0	0	0.000333666
1_42747096	1	42747095	42747084	42747109	ACTTAGCTGAA	GAAC	ACTTAGCTGAAGAACTTCAGCTAAGT	42747096	4	42747098	26	0.384615	11	2	8	76	GAAC	3	0	0	6.79e-05
7_17658896	7	17658895	17658887	17658906	AGGAGAAT	GTTC	AGGAGAATGTTCATTCTCCT	17658896	4	17658898	20	0.4	8	2	6	74	GAAC	5	0	2	6.04e-06
16_64424221	16	64424220	64424210	64424233	CTTCAACTTG	GAAC	CTTCAACTTGGAACCAAGTTGAAG	64424221	4	64424223	24	0.416667	10	2	8	73	GAAC	3	0	0	6.79e-05
10_70924561	10	70924558	70924552	70924571	AGGTGA	GGTATGTA	AGGTGAGGTATGTATCACCT	70924561	8	70924565	20	0.45	6	3	6	55	GGTATGTA	3	1	0	0.000333666
10_82156890	10	82156889	82156878	82156903	TCAGATTCCCT	GAAC	TCAGATTCCCTGAACAGGGAATCTGA	82156890	4	82156892	26	0.461538	11	2	10	98	GAAC	5	2	0	6.74e-10
16_16431111	16	16431108	16431102	16431120	GACAGA	GTCTCAT	GACAGAGTCTCATTCTGTC	16431111	7	16431114	19	0.473684	6	3	6	92	ATGAGAC	9	0	2	7.64e-12
7_23269235	7	23269233	23269222	23269248	ACCATGTTGGG	TTTCA	ACCATGTTGGGTTTCACCCAACATGGT	23269235	5	23269237	27	0.481481	11	1	12	95	TGAAA	3	0	0	9.44e-05
14_69134627	14	69134625	69134616	69134639	ACTGAAGGC	AGATCA	ACTGAAGGCAGATCAGCCTTCAGT	69134627	6	69134630	24	0.5	9	2	10	101	AGATCA	10	0	0	2.01e-23
16_72571494	16	72571493	72571483	72571506	TTTGGGGCAT	GTAC	TTTGGGGCATGTACATGCCCCAAA	72571494	4	72571496	24	0.5	10	2	10	55	GTAC	4	0	0	2.43e-07
4_49326627	4	49326624	49326618	49326636	CTCCAG	ATTTCAC	CTCCAGATTTCACCTGGAG	49326627	7	49326630	19	0.526316	6	2	8	107	ATTTCAC	4	0	2	0.00254895
23_70056855	23	70056853	70056846	70056864	GACAGAG	TGAGA	GACAGAGTGAGACTCTGTC	70056855	5	70056857	19	0.526316	7	2	8	89	TCTCA	3	0	1	0.00629619
19_18402329	19	18402328	18402318	18402341	CAACTTTGGG	GGAC	CAACTTTGGGGGACCCCAAAGTTG	18402329	4	18402331	24	0.541667	10	3	10	135	GGAC	4	0	0	2.43e-07
2_130947724	2	130947722	130947714	130947735	TAGGTGTG	GACCAG	TAGGTGTGGACCAGCACACCTA	130947724	6	130947727	22	0.545455	8	4	8	113	CTGGTC	3	0	0	0.000154357
2_108461566	2	108461563	108461557	108461576	TGCAGT	CTCAGCTC	TGCAGTCTCAGCTCACTGCA	108461566	8	108461570	20	0.55	6	5	6	89	CTCAGCTC	5	0	0	1.34e-08
15_24630997	15	24630994	24630988	24631007	CATCGG	AATCCAGA	CATCGGAATCCAGACCGATG	24630997	8	24631001	20	0.55	6	3	8	93	AATCCAGA	4	0	0	2.08e-06
7_101574388	7	101574386	101574378	101574398	TGTGTGGC	TGAGA	TGTGTGGCTGAGAGCCACACA	101574388	5	101574390	21	0.571429	8	2	10	101	TCTCA	3	0	0	9.44e-05
8_6484379	8	6484376	6484369	6484389	GAAAGGC	TGGCTTG	GAAAGGCTGGCTTGGCCTTTC	6484379	7	6484382	21	0.571429	7	4	8	99	CAAGCCA	5	0	0	7.6e-09
9_87349816	9	87349813	87349804	87349829	TGACCCACC	TTTCAGAG	TGACCCACCTTTCAGAGGGTGGGTCA	87349816	8	87349820	26	0.576923	9	3	12	79	CTCTGAAA	9	0	1	9.7e-14
2_198393715	2	198393713	198393706	198393724	GACAGAG	TCTCG	GACAGAGTCTCGCTCTGTC	198393715	5	198393717	19	0.578947	7	3	8	94	CGAGA	4	0	0	3.87e-07
3_15171972	3	15171970	15171963	15171981	GACAGAG	CGTGA	GACAGAGCGTGACTCTGTC	15171972	5	15171974	19	0.578947	7	3	8	97	CGTGA	5	0	1	7.01e-07
2_110556849	2	110556847	110556841	110556857	GGAACA	GGCCT	GGAACAGGCCTTGTTCC	110556849	5	110556851	17	0.588235	6	4	6	90	AGGCC	4	0	1	6.79e-05
2_171665345	2	171665344	171665336	171665355	CACCTTGG	GAAG	CACCTTGGGAAGCCAAGGTG	171665345	4	171665347	20	0.6	8	2	10	80	CTTC	3	0	1	0.00338977
11_10331382	11	10331381	10331373	10331392	CCTTGGCT	GAAC	CCTTGGCTGAACAGCCAAGG	10331382	4	10331384	20	0.6	8	2	10	80	GAAC	4	0	0	2.43e-07
16_18468006	16	18468003	18467997	18468016	CCAGCC	CTAGATTT	CCAGCCCTAGATTTGGCTGG	18468006	8	18468010	20	0.6	6	2	10	92	AAATCTAG	4	0	0	2.08e-06
2_71204530	2	71204528	71204519	71204541	GGGAAAGGG	AGACT	GGGAAAGGGAGACTCCCTTTCCC	71204530	5	71204532	23	0.608696	9	2	12	112	AGACT	3	0	0	9.44e-05
6_168853799	6	168853797	168853788	168853810	CTGCCCTGA	GGAAT	CTGCCCTGAGGAATTCAGGGCAG	168853799	5	168853801	23	0.608696	9	2	12	126	ATTCC	3	1	0	9.44e-05
10_11835071	10	11835069	11835060	11835082	GGGAAAGGG	AGTCT	GGGAAAGGGAGTCTCCCTTTCCC	11835071	5	11835073	23	0.608696	9	2	12	115	AGACT	4	0	1	6.79e-05
16_3216001	16	3215999	3215990	3216012	GGGAAAGGG	AGACT	GGGAAAGGGAGACTCCCTTTCCC	3216001	5	3216003	23	0.608696	9	2	12	111	AGACT	3	0	0	9.44e-05
22_42948095	22	42948093	42948084	42948106	GGGAAAGGG	AGACT	GGGAAAGGGAGACTCCCTTTCCC	42948095	5	42948097	23	0.608696	9	2	12	115	AGACT	3	0	0	9.44e-05
23_129445860	23	129445858	129445849	129445871	GCGACAGAG	TCTCA	GCGACAGAGTCTCACTCTGTCGC	129445860	5	129445862	23	0.608696	9	2	12	82	TCTCA	3	0	1	0.00629619
4_4173402	4	4173399	4173385	4173420	GGGTGTACACCCTC	TGTACACC	GGGTGTACACCCTCTGTACACCGAGGGTGTACACCC	4173402	8	4173406	36	0.611111	14	4	18	90	GGTGTACA	3	0	0	0.000333666
23_122723287	23	122723285	122723276	122723299	CCAGGCATG	GGATCA	CCAGGCATGGGATCACATGCCTGG	122723287	6	122723290	24	0.625	9	3	12	71	GGATCA	4	0	0	7.31e-07
23_24413036	23	24413035	24413022	24413051	CATGGTCAGGGGG	TTTC	CATGGTCAGGGGGTTTCCCCCCTGACCATG	24413036	4	24413038	30	0.633333	13	1	18	108	GAAA	3	0	0	6.79e-05
1_161514358	1	161514357	161514348	161514369	CCTCCTGGT	GATC	CCTCCTGGTGATCACCAGGAGG	161514358	4	161514360	22	0.636364	9	2	12	100	GATC	3	0	0	6.79e-05
1_161595802	1	161595801	161595792	161595813	CCTCCTGGT	GATC	CCTCCTGGTGATCACCAGGAGG	161595802	4	161595804	22	0.636364	9	2	12	101	GATC	3	0	0	6.79e-05
1_165859913	1	165859911	165859903	165859924	GCTGCCTC	TGATCT	GCTGCCTCTGATCTGAGGCAGC	165859913	6	165859916	22	0.636364	8	2	12	101	AGATCA	3	0	0	0.000154357
16_18387880	16	18387878	18387872	18387888	GAGGCA	AGGTC	GAGGCAAGGTCTGCCTC	18387880	5	18387882	17	0.647059	6	3	8	88	AGGTC	3	0	0	9.44e-05
17_984222	17	984220	984214	984230	CCTGGC	AGAAA	CCTGGCAGAAAGCCAGG	984222	5	984224	17	0.647059	6	1	10	116	AGAAA	3	0	0	9.44e-05
2_240596945	2	240596942	240596936	240596955	TGTGGG	GCAAGAGG	TGTGGGGCAAGAGGCCCACA	240596945	8	240596949	20	0.65	6	5	8	122	CCTCTTGC	3	0	0	0.000333666
1_178467713	1	178467711	178467702	178467724	GAGACAGGG	CGAGA	GAGACAGGGCGAGACCCTGTCTC	178467713	5	178467715	23	0.652174	9	3	12	90	CGAGA	3	0	1	0.00629619
6_121101146	6	121101144	121101136	121101156	CAGGACTG	GGAGC	CAGGACTGGGAGCCAGTCCTG	121101146	5	121101148	21	0.666667	8	4	10	99	GCTCC	3	0	0	9.44e-05
7_66205812	7	66205810	66205801	66205824	GCTGAGAGC	TGCTCG	GCTGAGAGCTGCTCGGCTCTCAGC	66205812	6	66205815	24	0.666667	9	4	12	155	CGAGCA	4	0	0	7.31e-07
10_96162369	10	96162366	96162359	96162379	ACCCACC	CCCAGAT	ACCCACCCCCAGATGGTGGGT	96162369	7	96162372	21	0.666667	7	4	10	141	ATCTGGG	7	0	0	6.06e-14
16_30077129	16	30077128	30077121	30077138	GCGTTCC	TCTC	GCGTTCCTCTCGGAACGC	30077129	4	30077131	18	0.666667	7	2	10	140	GAGA	4	0	1	4.64e-05
17_46586384	17	46586383	46586374	46586395	CCGCTTTGG	GAGG	CCGCTTTGGGAGGCCAAAGCGG	46586384	4	46586386	22	0.681818	9	3	12	91	CCTC	4	0	1	4.64e-05
5_56511834	5	56511831	56511825	56511843	CTCCAC	GCGCTAG	CTCCACGCGCTAGGTGGAG	56511834	7	56511837	19	0.684211	6	5	8	84	CTAGCGC	3	0	0	0.0002322
8_29952919	8	29952916	29952907	29952932	CGGAAGTGC	TGCGTCGC	CGGAAGTGCTGCGTCGCGCACTTCCG	29952919	8	29952923	26	0.692308	9	6	12	154	GCGACGCA	4	0	0	2.08e-06
16_30922891	16	30922889	30922880	30922902	GCGACGGAG	TCTCA	GCGACGGAGTCTCACTCCGTCGC	30922891	5	30922893	23	0.695652	9	2	14	104	TCTCA	4	0	0	3.87e-07
16_88265651	16	88265648	88265640	88265662	CAGGCTCC	TGGACCT	CAGGCTCCTGGACCTGGAGCCTG	88265651	7	88265654	23	0.695652	8	4	12	134	AGGTCCA	3	0	0	0.0002322
1_159620841	1	159620840	159620832	159620851	TGCGGTGC	AGAG	TGCGGTGCAGAGGCACCGCA	159620841	4	159620843	20	0.7	8	2	12	84	AGAG	3	0	0	6.79e-05
15_22925535	15	22925533	22925527	22925543	CTCCTG	GAGGC	CTCCTGGAGGCCAGGAG	22925535	5	22925537	17	0.705882	6	4	8	124	GAGGC	3	0	0	9.44e-05
17_70411867	17	70411865	70411856	70411878	AGGGCCAGA	GCCGC	AGGGCCAGAGCCGCTCTGGCCCT	70411867	5	70411869	23	0.73913	9	5	12	119	GCCGC	3	0	0	9.44e-05
7_149732609	7	149732608	149732602	149732617	CCCCAC	TCTC	CCCCACTCTCGTGGGG	149732609	4	149732611	16	0.75	6	2	10	129	GAGA	3	2	0	6.79e-05
4_142477440	4	142477438	142477430	142477450	AGGCGGGC	GATCC	AGGCGGGCGATCCGCCCGCCT	142477440	5	142477442	21	0.809524	8	3	14	103	GATCC	3	0	0	9.44e-05
13_96743358	13	96743357	96743346	96743371	GGCCCCCCGAG	GGAC	GGCCCCCCGAGGGACCTCGGGGGGCC	96743358	4	96743360	26	0.884615	11	3	20	162	GGAC	5	0	0	6.74e-10
11_65306873	11	65306870	65306864	65306883	GGCCGC	GGCACGCA	GGCCGCGGCACGCAGCGGCC	65306873	8	65306877	20	0.9	6	6	12	137	GGCACGCA	4	0	0	2.08e-06
11_9482683	11	9482680	9482672	9482694	GCCGCCGC	CCTCAGC	GCCGCCGCCCTCAGCGCGGCGGC	9482683	7	9482686	23	0.913043	8	5	16	121	CCTCAGC	5	0	0	7.6e-09
5_178683875	5	178683873	178683867	178683883	GGGCGG	CGAGG	GGGCGGCGAGGCCGCCC	178683875	5	178683877	17	0.941176	6	4	12	97	CCTCG	4	0	1	6.79e-05
14_105936964	14	105936963	105936957	105936972	CGGCCG	CGGC	CGGCCGCGGCCGGCCG	105936964	4	105936966	16	1	6	4	12	67	CGGC	3	0	0	6.79e-05
