# Supplementary material for: Short inverted repeats contribute to localized mutability in human somatic cells
Source: Nucleic Acids Res. 2017 Aug 22;45(19):11213–21. doi: 10.1093/nar/gkx731 (PMC5737083; doi:10.1093/nar/gkx731)
Supplement: Supplementary Data [file gkx731_supp.zip › nar-01254-i-2017-File011.xlsx]

## Sheet: sites_coreGCzero
sample	Sig1	Sig2	Sig3	Sig5	Sig6	Sig8	Sig13	Sig17	Sig18	Sig20	Sig26	Sig30	Accuracy	ClusterID	Phenotype	coreGC	mutated hotspots (coreGC=0)	msipercentage
PD23579	1423	0	0	1456	23145	0	0	0	0	24170	37117	0	0.86	5	MSI	zero	82	0.967026
PD23564	768	0	0	2361	61435	0	0	0	0	0	18883	0	0.94	Singleton 5	MSI	zero	73	0.962503
PD24189	934	0	0	1367	12148	0	0	0	0	5404	9737	0	0.94	5	MSI	zero	48	0.922237
PD6412	2011	0	0	2619	9832	0	691	0	0	0	10034	0	0.9	5	MSI	zero	48	0.78874
PD5937	1099	29416	0	0	17791	0	19561	0	0	0	8230	0	0.99	8	apobec+MSI	zero	16	0.341945
PD11745	518	257	0	828	0	953	205	0	257	0	0	0	0.94	3	others	zero	7	0
PD13625	1785	517	0	1404	0	4407	379	2747	0	0	0	0	0.96	Singleton 3	others	zero	7	0
PD11365	0	0	0	1131	0	0	0	0	0	0	12521	0	0.86	10	MSI	zero	6	0.917155
PD24193	1012	593	0	0	3406	0	400	0	0	1441	4385	0	0.92	5	MSI	zero	6	0.821572
PD8832	931	0	14022	3194	0	6620	1296	346	0	0	0	0	0.95	6	BRCA	zero	6	0
PD13296	1384	0	9417	1752	0	3315	2205	509	0	0	0	0	0.97	6	BRCA	zero	5	0
PD14437	953	163	0	1540	0	1353	354	0	0	0	0	0	0.93	3	others	zero	5	0
PD23561	1325	18114	0	0	3953	0	30615	0	0	0	4021	0	1	11	apobec+MSI	zero	5	0.137416
PD24320	0	0	0	0	1010	0	0	0	0	0	14685	0	0.92	10	MSI	zero	5	1
PD4847	970	257	0	5343	0	3022	215	525	710	0	0	0	0.89	3	others	zero	5	0
PD7306	1569	833	0	2422	0	1010	532	0	497	0	0	0	0.94	3	others	zero	5	0
PD9600	609	45	0	869	0	439	57	0	0	0	0	0	0.9	3	others	zero	5	0
PD11753	1154	355	2182	2733	0	0	0	434	0	0	0	0	0.94	4	others	zero	4	0
PD13606	1557	268	0	1681	0	1540	201	0	646	0	0	0	0.95	3	others	zero	4	0
PD4107	0	877	2922	2407	0	3464	204	0	0	0	0	0	0.97	6	BRCA	zero	4	0
PD8660	2417	2626	9140	7201	0	0	3421	1323	0	0	0	0	0.96	6	BRCA	zero	4	0
PD9464	661	494	0	2238	0	1152	396	0	310	0	0	0	0.96	3	others	zero	4	0
PD9604	0	0	0	0	1530	0	221	0	0	0	8918	0	0.95	10	MSI	zero	4	0.979286
PD11386	947	653	0	1604	0	0	178	0	0	0	0	0	0.97	3	others	zero	3	0
PD11393	1536	114	0	987	0	1001	124	0	907	0	0	0	0.97	3	others	zero	3	0
PD11743	698	147	928	1057	0	479	0	0	0	0	0	0	0.94	4	others	zero	3	0
PD13298	1416	244	1815	2394	0	1290	725	0	483	0	0	0	0.96	4	others	zero	3	0
PD13604	0	42713	0	0	0	2316	44752	0	3321	0	0	0	1	8	apobec	zero	3	0
PD13763	872	165	0	855	0	671	0	0	0	0	0	0	0.97	3	others	zero	3	0
PD13770	608	136	0	708	0	380	0	0	247	0	0	0	0.96	3	others	zero	3	0
PD17981	2460	1330	0	1730	0	0	262	0	1182	0	0	0	0.99	3	others	zero	3	0
PD18017	440	114	0	1165	0	338	51	0	0	0	0	0	0.93	3	others	zero	3	0
PD23567	650	80	3004	1127	0	2337	0	0	0	0	0	0	0.97	6	BRCA	zero	3	0
PD24217	0	4080	0	284	0	329	10612	0	0	0	0	0	1	11	apobec	zero	3	0
PD4255	749	0	0	1973	0	837	241	0	754	0	0	0	0.91	3	others	zero	3	0
PD5946	1424	195	0	1640	0	0	198	0	455	0	0	0	0.97	3	others	zero	3	0
PD6048	1017	215	0	737	0	673	181	0	279	0	0	0	0.94	3	others	zero	3	0
PD6727	1625	354	2533	1319	0	0	848	0	0	0	0	0	0.97	4	others	zero	3	0
PD6733	1225	576	0	1746	0	0	792	0	337	0	0	0	0.97	3	others	zero	3	0
PD7202	1836	482	0	1488	0	0	271	0	1064	0	0	0	0.97	3	others	zero	3	0
PD7205	991	1224	0	3048	0	0	2595	0	0	0	0	0	0.99	7	others	zero	3	0
PD7238	775	411	0	1031	0	0	0	0	0	0	0	0	0.98	3	others	zero	3	0
PD7243	1066	607	0	2473	0	1565	323	0	740	0	0	0	0.97	3	others	zero	3	0
PD8619	927	129	0	1385	0	759	371	0	0	0	0	0	0.95	3	others	zero	3	0
PD10010	544	102	530	820	0	273	161	0	0	0	0	0	0.94	4	others	zero	2	0
PD11327	265	0	5400	938	0	5244	868	0	0	0	0	0	0.96	6	BRCA	zero	2	0
PD11337	747	265	0	768	0	792	299	0	202	0	0	0	0.96	3	others	zero	2	0
PD11339	1114	68	0	1277	0	0	70	0	0	0	0	0	0.97	3	others	zero	2	0
PD11341	518	266	0	385	0	391	92	0	0	0	0	0	0.97	3	others	zero	2	0
PD11343	793	157	0	1094	0	757	143	0	0	0	0	0	0.96	3	others	zero	2	0
PD11345	794	4121	0	1522	0	996	2258	0	660	0	0	0	1	8	apobec	zero	2	0
PD11346	610	474	0	957	0	0	251	0	0	0	0	0	0.97	3	others	zero	2	0
PD11348	1744	176	0	1487	0	997	172	0	434	0	0	0	0.97	3	others	zero	2	0
PD11357	1256	94	0	1530	0	499	0	0	0	0	0	0	0.96	3	others	zero	2	0
PD11360	1055	146	0	1284	0	631	0	0	0	0	0	0	0.96	3	others	zero	2	0
PD11375	811	68	0	565	0	490	0	0	0	0	0	0	0.94	3	others	zero	2	0
PD11376	1124	196	0	1528	0	0	0	0	304	0	0	0	0.95	3	others	zero	2	0
PD11396	648	101	0	1088	0	543	55	0	0	0	0	0	0.96	3	others	zero	2	0
PD11741	583	142	0	0	0	807	140	0	304	0	0	0	0.94	2	others	zero	2	0
PD11742	475	478	2159	1287	0	1650	956	0	0	0	0	0	0.98	6	BRCA	zero	2	0
PD11752	2511	0	0	2784	0	1329	260	0	752	0	0	0	0.97	3	others	zero	2	0
PD11757	151	0	1001	0	0	283	517	0	0	0	0	0	0.98	6	BRCA	zero	2	0
PD11760	1523	151	0	1340	0	0	0	0	1077	0	0	0	0.97	3	others	zero	2	0
PD13163	900	776	0	1995	0	863	819	0	0	0	0	0	0.98	3	others	zero	2	0
PD13761	299	89	0	1097	0	203	0	0	0	0	0	0	0.91	3	others	zero	2	0
PD13762	486	62	0	816	0	289	0	0	0	0	0	0	0.93	3	others	zero	2	0
PD13764	775	279	0	1896	0	1409	471	0	0	0	0	0	0.95	3	others	zero	2	0
PD14433	1227	1906	0	0	0	0	449	0	0	0	0	0	0.99	8	apobec	zero	2	0
PD14454	588	146	0	843	0	734	199	0	0	0	0	0	0.96	3	others	zero	2	0
PD17994	486	235	0	520	0	0	65	0	0	0	0	0	0.96	3	others	zero	2	0
PD18050	1956	506	0	0	0	760	344	0	0	0	0	0	0.97	9	others	zero	2	0
PD18257	568	296	0	965	0	478	395	0	271	0	0	0	0.98	3	others	zero	2	0
PD18756	726	99	0	663	0	0	0	0	147	0	0	0	0.96	3	others	zero	2	0
PD22251	645	76	0	784	0	0	0	0	0	0	0	0	0.94	3	others	zero	2	0
PD22357	1347	3073	0	0	0	0	3299	0	0	0	0	0	0.99	11	apobec	zero	2	0
PD22361	1231	1876	0	0	0	0	2792	0	0	0	0	0	1	11	apobec	zero	2	0
PD22365	294	42	0	771	0	730	69	0	0	0	0	0	0.89	3	others	zero	2	0
PD24202	585	190	3224	1242	0	1626	912	0	0	0	0	0	0.98	6	BRCA	zero	2	0
PD24209	297	2243	949	0	0	1223	5457	0	0	0	0	0	1	11	apobec	zero	2	0
PD24220	1520	272	0	0	0	896	923	0	0	0	0	0	0.98	9	others	zero	2	0
PD24308	625	0	724	2534	0	516	353	0	0	0	0	0	0.88	4	others	zero	2	0
PD24325	1167	0	3766	3150	0	940	1294	70	0	0	0	0	0.95	6	BRCA	zero	2	0
PD24329	908	140	0	519	0	469	75	0	0	0	0	0	0.98	3	others	zero	2	0
PD24333	878	1726	0	581	0	0	1249	18450	0	0	0	0	0.94	Singleton 6	others	zero	2	0
PD24336	239	368	0	1863	0	716	153	0	0	0	0	0	0.95	3	others	zero	2	0
PD4109	1764	0	1143	3675	0	1828	1903	0	0	0	0	0	0.93	3	others	zero	2	0
PD4826	681	553	0	1259	0	740	585	0	0	0	0	0	0.97	3	others	zero	2	0
PD4959	488	123	1358	1104	0	1420	118	0	0	0	0	0	0.94	6	BRCA	zero	2	0
PD4975	698	109	3959	1412	0	987	341	0	0	0	0	0	0.95	6	BRCA	zero	2	0
PD4977	0	21981	0	2315	0	0	17259	0	703	0	0	0	1	8	apobec	zero	2	0
PD6414	371	158	0	1142	0	0	46	44	0	0	0	0	0.95	3	others	zero	2	0
PD8615	611	589	0	1367	0	0	1703	0	0	0	0	0	0.99	7	others	zero	2	0
PD8980	749	0	3704	3866	0	5337	1803	0	0	0	0	0	0.91	6	BRCA	zero	2	0
PD8981	504	143	0	620	0	386	95	0	0	0	0	0	0.94	3	others	zero	2	0
PD9002	476	331	0	4460	0	2076	330	302	501	0	0	0	0.94	3	others	zero	2	0
PD9193	435	50	438	400	0	0	136	0	223	0	0	0	0.94	4	others	zero	2	0
PD9591	460	81	0	596	0	159	0	0	0	0	0	0	0.96	3	others	zero	2	0
PD9694	941	0	0	550	0	0	65	0	156	0	0	0	0.97	3	others	zero	2	0
PD9752	1147	331	0	972	0	680	346	0	0	0	0	0	0.97	3	others	zero	2	0
PD9842	705	110	0	2242	0	0	144	0	0	0	0	0	0.94	3	others	zero	2	0
PD9843	400	36	0	1211	0	279	0	0	84	0	0	0	0.92	3	others	zero	2	0
PD10014	399	0	3467	3410	0	4324	525	0	0	0	0	0	0.96	6	BRCA	zero	1	0
PD11338	754	60	0	1144	0	342	0	0	0	0	0	0	0.95	3	others	zero	1	0
PD11340	979	520	0	2211	0	694	267	0	393	0	0	0	0.93	3	others	zero	1	0
PD11342	701	853	0	1422	0	0	329	0	0	0	0	0	0.99	3	others	zero	1	0
PD11344	452	4740	0	0	0	0	5836	0	0	0	0	0	1	11	apobec	zero	1	0
PD11361	766	113	0	467	0	377	0	0	0	0	0	0	0.97	3	others	zero	1	0
PD11364	738	85	0	1012	0	384	120	0	0	0	0	0	0.96	3	others	zero	1	0
PD11366	823	228	0	1763	0	0	0	0	191	0	0	0	0.94	3	others	zero	1	0
PD11368	1416	1798	0	1740	0	1395	479	0	0	0	0	0	0.99	3	others	zero	1	0
PD11369	1868	887	0	1651	0	1182	546	0	0	0	0	0	0.98	3	others	zero	1	0
PD11372	2011	0	0	0	0	0	11782	0	0	0	0	0	0.89	11	apobec	zero	1	0
PD11374	720	72	0	1212	0	288	91	0	0	0	0	0	0.94	3	others	zero	1	0
PD11379	0	6710	0	1660	0	2118	8894	0	0	0	0	0	1	11	apobec	zero	1	0
PD11381	456	129	0	1512	0	0	0	0	0	0	0	0	0.94	3	others	zero	1	0
PD11383	605	64	0	1277	0	572	61	0	0	0	0	0	0.94	3	others	zero	1	0
PD11388	1495	267	0	1623	0	1339	265	0	0	0	0	0	0.95	3	others	zero	1	0
PD11395	963	176	0	1398	0	757	0	264	234	0	0	0	0.95	3	others	zero	1	0
PD11397	1269	305	0	1409	0	985	316	0	543	0	0	0	0.98	3	others	zero	1	0
PD11398	748	56	0	767	0	684	92	0	0	0	0	0	0.94	3	others	zero	1	0
PD11399	1313	311	0	1439	0	0	95	0	338	0	0	0	0.97	3	others	zero	1	0
PD11402	836	166	0	1634	0	0	0	0	0	0	0	0	0.96	3	others	zero	1	0
PD11462	980	99	0	1006	0	635	119	0	0	0	0	0	0.95	3	others	zero	1	0
PD11465	2163	5334	0	3605	0	3327	8122	0	0	0	0	0	1	11	apobec	zero	1	0
PD11750	416	0	5650	962	0	0	3050	0	0	0	0	0	0.98	6	BRCA	zero	1	0
PD11751	1121	0	9079	2886	0	1178	2203	181	0	0	0	0	0.96	6	BRCA	zero	1	0
PD11762	423	186	0	784	0	300	41	0	0	0	0	0	0.96	3	others	zero	1	0
PD11766	318	136	0	914	0	185	142	0	0	0	0	0	0.94	3	others	zero	1	0
PD11767	210	18	0	439	0	202	0	0	0	0	0	0	0.85	3	others	zero	1	0
PD11816	535	535	0	1639	0	605	697	0	0	0	0	0	0.98	3	others	zero	1	0
PD11819	475	0	0	903	0	264	44	0	0	0	0	0	0.92	3	others	zero	1	0
PD13165	1162	1560	0	0	0	1905	656	0	1058	0	0	0	0.98	2	others	zero	1	0
PD13168	930	435	0	788	0	0	135	0	240	0	0	0	0.99	3	others	zero	1	0
PD13304	701	55	0	429	0	332	0	0	0	0	0	0	0.95	3	others	zero	1	0
PD13306	557	371	0	765	0	333	0	0	0	0	0	0	0.97	3	others	zero	1	0
PD13310	718	61	0	826	0	226	0	0	0	0	0	0	0.96	3	others	zero	1	0
PD13311	256	0	2257	917	0	857	223	0	0	0	0	0	0.91	6	BRCA	zero	1	0
PD13416	611	81	0	930	0	317	0	0	0	0	0	0	0.95	3	others	zero	1	0
PD13424	1394	165	0	945	0	1223	227	0	0	0	0	0	0.97	3	others	zero	1	0
PD13425	1238	5637	3946	2767	0	1455	17864	0	1595	0	0	0	1	11	apobec	zero	1	0
PD13426	875	191	0	1633	0	0	0	0	0	0	0	0	0.95	3	others	zero	1	0
PD13427	324	0	0	610	0	170	30	0	0	0	0	0	0.94	3	others	zero	1	0
PD13602	1204	156	1958	1814	0	0	246	0	536	0	0	0	0.94	4	others	zero	1	0
PD13603	799	310	0	1292	0	0	347	0	316	0	0	0	0.96	3	others	zero	1	0
PD13605	311	19	0	533	0	309	66	0	0	0	0	0	0.92	3	others	zero	1	0
PD13607	864	266	0	1177	0	684	297	0	0	0	0	0	0.97	3	others	zero	1	0
PD13609	0	1813	0	0	0	0	2893	0	0	0	0	0	0.99	11	apobec	zero	1	0
PD13618	503	242	0	1016	0	0	72	0	0	0	0	0	0.96	3	others	zero	1	0
PD13620	1455	166	0	1488	0	1269	220	0	0	0	0	0	0.94	3	others	zero	1	0
PD13626	361	25	0	494	0	156	40	0	0	0	0	0	0.91	3	others	zero	1	0
PD13631	479	189	0	1246	0	391	105	0	193	0	0	0	0.94	3	others	zero	1	0
PD13757	408	404	0	484	0	0	191	0	0	0	0	0	0.98	3	others	zero	1	0
PD13758	428	86	0	1603	0	182	0	0	0	0	0	0	0.91	3	others	zero	1	0
PD13760	494	187	1179	788	0	1357	629	0	0	0	0	0	0.98	6	BRCA	zero	1	0
PD13768	512	45	0	795	0	0	0	0	0	0	0	0	0.95	3	others	zero	1	0
PD13771	478	723	5582	2468	0	2570	1268	0	0	0	0	0	0.96	6	BRCA	zero	1	0
PD14432	469	91	0	1072	0	238	0	0	0	0	0	0	0.92	3	others	zero	1	0
PD14435	1154	245	0	1373	0	696	248	0	0	0	0	0	0.98	3	others	zero	1	0
PD14442	410	70	0	878	0	388	0	0	0	0	0	0	0.93	3	others	zero	1	0
PD14450	278	50	0	783	0	152	35	0	0	0	0	0	0.91	3	others	zero	1	0
PD14453	1030	2619	0	3249	0	0	3018	0	0	0	0	0	0.99	7	others	zero	1	0
PD14457	1091	394	0	2129	0	0	0	0	953	0	0	0	0.96	3	others	zero	1	0
PD14459	673	137	0	844	0	0	0	0	432	0	0	0	0.97	3	others	zero	1	0
PD14462	600	404	0	1371	0	0	253	0	0	0	0	0	0.96	3	others	zero	1	0
PD14465	1006	131	0	1088	0	749	123	0	0	0	0	0	0.97	3	others	zero	1	0
PD14467	656	96	0	560	0	230	82	0	0	0	0	0	0.96	3	others	zero	1	0
PD14468	565	74	0	725	0	185	0	0	0	0	0	0	0.96	3	others	zero	1	0
PD17973	546	65	0	837	0	0	0	0	577	0	0	0	0.96	3	others	zero	1	0
PD18022	531	128	0	481	0	336	126	0	0	0	0	0	0.96	3	others	zero	1	0
PD18024	547	0	5622	1298	0	2858	684	95	0	0	0	0	0.96	6	BRCA	zero	1	0
PD18037	2943	369	0	2132	0	0	0	0	527	0	0	0	0.98	3	others	zero	1	0
PD18045	2544	3999	0	1916	0	1314	9695	0	0	0	0	0	1	11	apobec	zero	1	0
PD18046	939	128	0	1125	0	607	102	0	0	0	0	0	0.96	3	others	zero	1	0
PD18049	950	511	0	1675	0	0	256	0	0	0	0	0	0.97	3	others	zero	1	0
PD18149	561	74	0	1533	0	311	91	0	0	0	0	0	0.94	3	others	zero	1	0
PD18188	616	111	0	1199	0	257	53	0	0	0	0	0	0.95	3	others	zero	1	0
PD18189	720	527	0	1587	0	690	279	0	469	0	0	0	0.97	3	others	zero	1	0
PD18247	0	3398	0	0	0	0	5738	0	0	0	0	0	1	11	apobec	zero	1	0
PD18258	422	34	0	426	0	206	0	0	54	0	0	0	0.92	3	others	zero	1	0
PD18264	0	4554	0	0	0	0	2126	0	0	0	0	0	0.99	8	apobec	zero	1	0
PD18269	334	26	0	856	0	171	0	0	0	0	0	0	0.93	3	others	zero	1	0
PD18728	352	224	0	965	0	228	0	0	0	0	0	0	0.96	3	others	zero	1	0
PD18730	501	670	0	0	0	0	730	0	0	0	0	0	0.99	11	apobec	zero	1	0
PD18734	978	150	0	1215	0	1029	107	0	349	0	0	0	0.95	3	others	zero	1	0
PD18748	969	688	0	1143	0	0	158	0	0	0	0	0	0.98	3	others	zero	1	0
PD18749	0	1401	0	0	0	0	3260	0	0	0	0	0	0.99	11	apobec	zero	1	0
PD18751	772	82	0	536	0	471	46	0	0	0	0	0	0.96	3	others	zero	1	0
PD18768	577	92	0	1376	0	456	55	0	0	0	0	0	0.95	3	others	zero	1	0
PD18769	466	659	0	0	0	0	1857	0	0	0	0	0	0.99	11	apobec	zero	1	0
PD18776	488	0	0	866	0	235	40	0	0	0	0	0	0.94	3	others	zero	1	0
PD22360	312	211	4705	0	0	2489	793	0	0	0	0	0	0.96	6	BRCA	zero	1	0
PD23565	2074	3451	0	0	0	0	3327	0	0	0	0	0	1	11	apobec	zero	1	0
PD23569	72	41	0	548	0	320	74	0	0	0	0	0	0.8	3	others	zero	1	0
PD23574	671	0	6833	1436	0	1769	2385	0	0	0	0	0	0.97	6	BRCA	zero	1	0
PD24186	0	0	2710	2615	0	1596	358	209	0	0	0	0	0.93	6	BRCA	zero	1	0
PD24190	0	144	0	3619	0	3234	673	2138	0	0	0	0	0.97	1	others	zero	1	0
PD24192	432	0	8853	4763	0	1757	2022	0	0	0	0	0	0.97	6	BRCA	zero	1	0
PD24194	0	5344	0	1913	0	774	5535	129	0	0	0	0	1	11	apobec	zero	1	0
PD24195	429	121	0	1356	0	334	0	0	0	0	0	0	0.94	3	others	zero	1	0
PD24200	41	0	450	164	0	295	24	0	0	0	0	0	0.82	6	BRCA	zero	1	0
PD24219	1635	0	0	1042	0	536	106	0	0	0	0	0	0.97	3	others	zero	1	0
PD24224	473	132	0	965	0	523	119	0	0	0	0	0	0.95	3	others	zero	1	0
PD24225	285	372	0	566	0	390	208	0	0	0	0	0	0.98	3	others	zero	1	0
PD24302	382	100	0	786	0	0	0	0	0	0	0	0	0.93	3	others	zero	1	0
PD24307	315	77	0	880	0	283	39	0	0	0	0	0	0.94	3	others	zero	1	0
PD24322	919	753	0	2206	0	0	990	0	0	0	0	0	0.98	7	others	zero	1	0
PD24332	808	181	0	394	0	537	0	0	0	0	0	0	0.95	3	others	zero	1	0
PD24335	1553	240	0	1115	0	712	328	0	0	0	0	0	0.98	3	others	zero	1	0
PD3890	375	194	3418	798	0	0	648	151	0	0	0	0	0.98	6	BRCA	zero	1	0
PD3904	286	440	2168	1285	0	1135	354	0	0	0	0	0	0.95	6	BRCA	zero	1	0
PD3945	0	344	2586	3293	0	3689	639	0	0	0	0	0	0.96	6	BRCA	zero	1	0
PD4069	812	110	0	838	0	0	0	0	325	0	0	0	0.94	3	others	zero	1	0
PD4194	468	143	0	353	0	254	210	0	0	0	0	0	0.96	3	others	zero	1	0
PD4198	1055	657	0	1494	0	1012	299	0	0	0	0	0	0.97	3	others	zero	1	0
PD4199	0	3599	0	0	0	0	3349	0	0	0	0	0	1	8	apobec	zero	1	0
PD4267	745	148	0	716	0	0	510	0	0	0	0	0	0.98	3	others	zero	1	0
PD4613	575	948	0	0	0	0	672	0	0	0	0	0	0.99	8	apobec	zero	1	0
PD4841	656	159	1798	2138	0	1903	366	0	0	0	0	0	0.95	6	BRCA	zero	1	0
PD4844	568	0	6149	3480	0	1452	1161	0	0	0	0	0	0.96	6	BRCA	zero	1	0
PD4845	525	0	1058	1432	0	1821	100	799	0	0	0	0	0.94	6	BRCA	zero	1	0
PD4874	0	900	0	2677	0	3353	2779	0	0	0	0	0	0.99	1	others	zero	1	0
PD4876	272	240	3105	931	0	0	360	0	0	0	0	0	0.96	6	BRCA	zero	1	0
PD4952	1109	650	4080	2586	0	2771	837	0	0	0	0	0	0.98	6	BRCA	zero	1	0
PD4962	0	1689	0	0	0	2240	2914	0	0	0	0	0	1	11	apobec	zero	1	0
PD4967	533	609	0	1158	0	0	927	0	0	0	0	0	0.99	7	others	zero	1	0
PD4968	1283	1115	0	1616	0	766	0	0	0	0	0	0	0.98	3	others	zero	1	0
PD4978	610	628	0	1243	0	671	584	0	0	0	0	0	0.97	3	others	zero	1	0
PD4980	675	0	0	1374	0	1035	210	0	502	0	0	0	0.95	3	others	zero	1	0
PD4983	427	70	0	1266	0	0	0	0	0	0	0	0	0.94	3	others	zero	1	0
PD5925	0	280	2877	2655	0	1608	1360	0	0	0	0	0	0.99	6	BRCA	zero	1	0
PD5934	696	0	6408	521	0	3548	406	0	0	0	0	0	0.96	6	BRCA	zero	1	0
PD5935	877	0	5508	1971	0	0	1315	0	0	0	0	0	0.97	6	BRCA	zero	1	0
PD5936	752	258	0	1316	0	456	0	0	0	0	0	0	0.97	3	others	zero	1	0
PD5942	1290	231	2198	1763	0	0	283	0	225	0	0	0	0.95	4	others	zero	1	0
PD5944	744	99	0	1136	0	546	84	0	0	0	0	0	0.94	3	others	zero	1	0
PD5945	344	0	4532	1104	0	2331	522	0	0	0	0	0	0.95	6	BRCA	zero	1	0
PD5959	601	311	0	1518	0	0	74	0	0	0	0	0	0.95	3	others	zero	1	0
PD6016	487	433	0	756	0	0	235	0	0	0	0	0	0.99	3	others	zero	1	0
PD6042	0	577	0	2805	0	2398	1339	0	0	0	0	0	0.99	1	others	zero	1	0
PD6044	725	92	0	1623	0	0	133	0	0	0	0	0	0.95	3	others	zero	1	0
PD6045	345	534	0	871	0	402	181	0	0	0	0	0	0.99	3	others	zero	1	0
PD6046	831	156	0	1057	0	583	87	0	262	0	0	0	0.96	3	others	zero	1	0
PD6404	780	321	2807	1829	0	0	533	283	0	0	0	0	0.95	6	BRCA	zero	1	0
PD6405	2315	0	0	0	0	0	33002	0	0	0	0	0	0.98	11	apobec	zero	1	0
PD6410	462	0	3661	1280	0	1031	879	0	0	0	0	0	0.96	6	BRCA	zero	1	0
PD6422	758	448	0	2499	0	930	179	0	367	0	0	0	0.93	3	others	zero	1	0
PD6684	713	0	7891	2159	0	0	2713	201	0	0	0	0	0.98	6	BRCA	zero	1	0
PD6729	1073	90	1466	1562	0	506	175	0	0	0	0	0	0.95	4	others	zero	1	0
PD6732	472	127	730	1199	0	0	387	0	0	0	0	0	0.96	4	others	zero	1	0
PD7066	688	0	1745	562	0	338	305	0	0	0	0	0	0.95	6	BRCA	zero	1	0
PD7207	988	416	0	1450	0	0	0	0	0	0	0	0	0.95	3	others	zero	1	0
PD7219	510	4455	0	0	0	0	6656	0	0	0	0	0	1	11	apobec	zero	1	0
PD7220	910	469	0	1113	0	0	217	0	0	0	0	0	0.97	3	others	zero	1	0
PD7248	658	0	6213	2634	0	1893	1644	0	0	0	0	0	0.97	6	BRCA	zero	1	0
PD7305	1579	420	0	1521	0	0	449	0	787	0	0	0	0.96	3	others	zero	1	0
PD7307	0	3282	0	0	0	0	5142	0	0	0	0	0	0.99	11	apobec	zero	1	0
PD7426	576	0	10544	2364	0	0	5013	0	0	0	0	0	0.98	6	BRCA	zero	1	0
PD8609	998	2838	0	0	0	0	1251	0	0	0	0	0	1	8	apobec	zero	1	0
PD8612	968	266	0	0	0	644	90	0	0	0	0	0	0.96	9	others	zero	1	0
PD8614	349	100	0	775	0	215	0	0	0	0	0	0	0.92	3	others	zero	1	0
PD8618	401	53	0	852	0	157	43	0	0	0	0	0	0.95	3	others	zero	1	0
PD8830	1567	0	3302	1292	0	1781	304	0	0	0	0	0	0.95	6	BRCA	zero	1	0
PD8978	984	135	3381	1681	0	0	489	0	0	0	0	0	0.92	6	BRCA	zero	1	0
PD8995	2654	2830	0	0	0	0	2102	0	0	0	0	0	0.99	8	apobec	zero	1	0
PD8996	1229	146	0	937	0	807	111	0	0	0	0	0	0.95	3	others	zero	1	0
PD8998	0	1237	0	0	0	1214	2318	0	0	0	0	0	1	11	apobec	zero	1	0
PD8999	442	70	0	614	0	221	0	0	0	0	0	0	0.95	3	others	zero	1	0
PD9001	705	115	0	1885	0	0	0	0	0	0	0	0	0.93	3	others	zero	1	0
PD9065	531	297	0	761	0	0	0	0	621	0	0	0	0.98	3	others	zero	1	0
PD9544	437	101	0	568	0	283	0	0	0	0	0	0	0.94	3	others	zero	1	0
PD9568	1513	0	13307	5318	0	5527	4420	310	0	0	0	0	0.95	6	BRCA	zero	1	0
PD9570	498	301	0	358	0	249	0	0	0	0	0	0	0.98	3	others	zero	1	0
PD9571	700	97	1603	2083	0	0	217	0	0	0	0	0	0.91	4	others	zero	1	0
PD9576	713	0	8169	3868	0	4293	795	0	0	0	0	0	0.95	6	BRCA	zero	1	0
PD9581	423	52	0	930	0	211	0	0	0	0	0	0	0.93	3	others	zero	1	0
PD9585	806	0	3856	1740	0	2682	1200	0	0	0	0	0	0.97	6	BRCA	zero	1	0
PD9599	1151	216	0	1632	0	0	296	0	0	0	0	0	0.97	3	others	zero	1	0
PD9606	462	39	0	551	0	170	0	0	0	0	0	0	0.95	3	others	zero	1	0
PD9702	700	0	5968	0	0	0	1193	0	0	0	0	0	0.97	6	BRCA	zero	1	0
PD9756	855	1916	0	0	0	0	1441	0	0	0	0	0	0.99	8	apobec	zero	1	0
PD9760	1178	633	0	1559	0	932	704	0	0	0	0	0	0.99	3	others	zero	1	0
PD9761	746	141	0	1037	0	0	0	0	179	0	0	0	0.95	3	others	zero	1	0
PD9844	95	20	0	285	0	61	0	0	46	0	0	0	0.87	3	others	zero	1	0
PD10011	814	0	1482	3734	0	905	434	903	0	0	0	0	0.75	4	others	zero	0	0
PD11326	389	250	3446	1547	0	3105	891	0	0	0	0	0	0.97	6	BRCA	zero	0	0
PD11336	1335	633	1542	1158	0	0	0	422	495	0	0	0	0.95	4	others	zero	0	0
PD11347	517	386	0	994	0	0	134	0	0	0	0	0	0.98	3	others	zero	0	0
PD11349	1069	1106	0	2741	0	1594	939	0	0	0	0	0	0.98	3	others	zero	0	0
PD11352	835	473	0	1278	0	0	0	0	0	0	0	0	0.98	3	others	zero	0	0
PD11355	430	66	0	679	0	382	0	0	281	0	0	0	0.96	3	others	zero	0	0
PD11358	929	1630	0	1768	0	0	0	0	0	0	0	0	0.99	3	others	zero	0	0
PD11359	797	158	0	1155	0	474	82	0	0	0	0	0	0.97	3	others	zero	0	0
PD11367	1136	167	2518	2135	0	1972	236	0	0	0	0	0	0.96	6	BRCA	zero	0	0
PD11370	302	0	0	828	0	122	27	0	0	0	0	0	0.94	3	others	zero	0	0
PD11380	837	289	0	1594	0	0	0	0	0	0	0	0	0.95	3	others	zero	0	0
PD11384	526	159	0	930	0	0	110	0	0	0	0	0	0.96	3	others	zero	0	0
PD11385	548	97	0	913	0	329	0	0	0	0	0	0	0.94	3	others	zero	0	0
PD11389	402	30	0	1000	0	245	0	0	0	0	0	0	0.93	3	others	zero	0	0
PD11391	219	41	0	865	0	149	0	0	0	0	0	0	0.92	3	others	zero	0	0
PD11394	1641	84	0	0	0	484	0	0	0	0	0	0	0.98	9	others	zero	0	0
PD11464	882	1432	0	0	0	0	2183	0	0	0	0	0	0.99	11	apobec	zero	0	0
PD11740	670	88	0	1166	0	410	0	0	0	0	0	0	0.95	3	others	zero	0	0
PD11744	545	0	0	1017	0	320	0	0	0	0	0	0	0.95	3	others	zero	0	0
PD11748	912	0	5805	1494	0	2934	616	0	0	0	0	0	0.96	6	BRCA	zero	0	0
PD11755	292	0	1292	743	0	265	184	0	0	0	0	0	0.93	6	BRCA	zero	0	0
PD11756	619	254	0	627	0	271	0	0	0	0	0	0	0.97	3	others	zero	0	0
PD11761	356	282	0	1585	0	414	70	0	0	0	0	0	0.91	3	others	zero	0	0
PD11765	375	95	0	1219	0	243	70	0	0	0	0	0	0.92	3	others	zero	0	0
PD11769	673	109	0	650	0	244	46	0	0	0	0	0	0.96	3	others	zero	0	0
PD11818	427	49	0	848	0	220	61	0	0	0	0	0	0.94	3	others	zero	0	0
PD13162	1160	820	0	0	0	0	3424	0	0	0	0	0	0.99	11	apobec	zero	0	0
PD13164	673	158	0	1130	0	436	154	0	171	0	0	0	0.94	3	others	zero	0	0
PD13166	591	186	0	1005	0	0	318	0	231	0	0	0	0.96	3	others	zero	0	0
PD13167	857	148	587	656	0	0	157	0	0	0	0	0	0.97	4	others	zero	0	0
PD13297	886	0	5916	0	0	0	725	0	0	0	0	7455	0.97	Singleton 1	others	zero	0	0
PD13299	425	1034	3460	1087	0	740	3989	0	0	0	0	0	1	Singleton 2	others	zero	0	0
PD13302	1404	317	0	2102	0	1073	0	0	0	0	0	0	0.96	3	others	zero	0	0
PD13307	1426	2726	0	0	0	0	1201	0	0	0	0	0	0.99	8	apobec	zero	0	0
PD13312	475	37	0	1256	0	217	49	0	0	0	0	0	0.94	3	others	zero	0	0
PD13418	2040	1715	0	0	0	0	3053	0	0	0	0	0	0.99	11	apobec	zero	0	0
PD13419	327	85	0	571	0	109	0	0	0	0	0	0	0.92	3	others	zero	0	0
PD13420	590	37	0	954	0	235	46	0	0	0	0	0	0.95	3	others	zero	0	0
PD13422	586	109	0	642	0	297	0	0	171	0	0	0	0.96	3	others	zero	0	0
PD13428	785	146	0	2369	0	0	122	0	0	0	0	0	0.94	3	others	zero	0	0
PD13608	1339	1096	0	0	0	0	1672	0	0	0	0	0	0.98	11	apobec	zero	0	0
PD13619	684	102	0	1326	0	0	0	0	0	0	0	0	0.94	3	others	zero	0	0
PD13622	1315	113	0	1087	0	1129	0	0	711	0	0	0	0.96	3	others	zero	0	0
PD13623	997	2303	0	0	0	0	500	0	0	0	0	0	0.99	8	apobec	zero	0	0
PD13627	581	0	5802	1378	0	0	681	0	0	0	0	0	0.93	6	BRCA	zero	0	0
PD13629	633	441	0	955	0	0	0	0	0	0	0	0	0.97	3	others	zero	0	0
PD13630	724	664	0	1024	0	898	797	0	0	0	0	0	0.99	3	others	zero	0	0
PD13752	608	152	0	1310	0	469	0	119	151	0	0	0	0.93	3	others	zero	0	0
PD13753	0	3150	0	0	0	0	4845	0	0	0	0	0	0.99	11	apobec	zero	0	0
PD13754	650	0	0	1361	0	382	113	0	0	0	0	0	0.91	3	others	zero	0	0
PD13755	550	90	0	1296	0	0	0	0	0	0	0	0	0.93	3	others	zero	0	0
PD13756	502	41	0	1099	0	398	43	0	0	0	0	0	0.95	3	others	zero	0	0
PD13765	1303	234	0	1616	0	0	127	0	2199	0	0	0	0.97	Singleton 4	others	zero	0	0
PD13766	636	2215	0	0	0	0	986	0	0	0	0	0	1	8	apobec	zero	0	0
PD13767	655	341	0	1368	0	0	61	0	213	0	0	0	0.97	3	others	zero	0	0
PD14439	443	86	0	637	0	0	0	0	150	0	0	0	0.92	3	others	zero	0	0
PD14441	466	146	1227	1292	0	1316	215	0	0	0	0	0	0.95	6	BRCA	zero	0	0
PD14456	797	0	0	768	0	267	0	0	145	0	0	0	0.95	3	others	zero	0	0
PD14458	564	70	0	635	0	244	0	0	0	0	0	0	0.95	3	others	zero	0	0
PD14460	1112	2334	0	0	0	0	1078	0	0	0	0	0	1	8	apobec	zero	0	0
PD14461	490	0	0	728	0	178	40	0	0	0	0	0	0.95	3	others	zero	0	0
PD14471	1388	99	0	805	0	866	112	0	0	0	0	0	0.97	3	others	zero	0	0
PD14472	563	204	0	1092	0	321	118	0	0	0	0	0	0.97	3	others	zero	0	0
PD14473	628	60	0	542	0	266	47	0	0	0	0	0	0.96	3	others	zero	0	0
PD17991	468	65	0	689	0	0	0	0	0	0	0	0	0.94	3	others	zero	0	0
PD18020	747	0	6873	1952	0	3857	4343	0	0	0	0	0	0.98	6	BRCA	zero	0	0
PD18031	719	168	0	1089	0	546	247	0	0	0	0	0	0.94	3	others	zero	0	0
PD18047	831	109	0	933	0	389	82	0	0	0	0	0	0.96	3	others	zero	0	0
PD18048	1199	128	0	2691	0	498	270	0	0	0	0	0	0.96	3	others	zero	0	0
PD18100	417	114	0	577	0	261	37	0	125	0	0	0	0.95	3	others	zero	0	0
PD18101	311	0	0	333	0	180	39	0	0	0	0	0	0.91	3	others	zero	0	0
PD18116	482	108	0	645	0	245	64	0	0	0	0	0	0.95	3	others	zero	0	0
PD18251	618	160	0	1858	0	659	192	0	0	0	0	0	0.92	3	others	zero	0	0
PD18259	992	510	2445	0	0	2274	418	0	0	0	0	0	0.97	6	BRCA	zero	0	0
PD18733	539	211	0	1476	0	720	73	0	0	0	0	0	0.94	3	others	zero	0	0
PD18754	654	784	0	884	0	0	271	0	0	0	0	0	0.98	3	others	zero	0	0
PD18771	461	35	0	1227	0	0	53	0	0	0	0	0	0.96	3	others	zero	0	0
PD18775	457	91	0	607	0	175	0	0	0	0	0	0	0.93	3	others	zero	0	0
PD22036	255	17	0	587	0	188	0	0	0	0	0	0	0.94	3	others	zero	0	0
PD22355	1014	0	3740	1206	0	3376	425	0	0	0	0	0	0.95	6	BRCA	zero	0	0
PD22358	284	0	3055	899	0	937	983	0	0	0	0	0	0.98	6	BRCA	zero	0	0
PD22359	521	269	0	942	0	0	0	0	85	0	0	0	0.96	3	others	zero	0	0
PD22362	282	354	0	718	0	520	75	0	0	0	0	0	0.94	3	others	zero	0	0
PD22363	436	165	4024	1126	0	2872	282	0	0	0	0	0	0.96	6	BRCA	zero	0	0
PD22364	911	549	0	617	0	0	325	0	0	0	0	0	0.98	3	others	zero	0	0
PD22366	666	487	5634	0	0	1597	1425	0	0	0	0	0	0.97	6	BRCA	zero	0	0
PD23550	651	492	0	1615	0	0	108	0	0	0	0	0	0.95	3	others	zero	0	0
PD23554	243	0	3948	0	0	2251	457	0	0	0	0	0	0.95	6	BRCA	zero	0	0
PD23558	709	0	3535	2282	0	2699	909	0	0	0	0	0	0.92	6	BRCA	zero	0	0
PD23559	537	211	0	2434	0	1591	609	0	0	0	0	0	0.95	3	others	zero	0	0
PD23560	504	271	0	1174	0	624	433	0	0	0	0	0	0.96	3	others	zero	0	0
PD23562	707	0	4433	1603	0	0	605	0	0	0	0	0	0.97	6	BRCA	zero	0	0
PD23563	264	0	3351	867	0	3418	323	0	0	0	0	0	0.96	6	BRCA	zero	0	0
PD23566	599	0	3762	454	0	1852	0	0	0	0	0	0	0.95	6	BRCA	zero	0	0
PD23570	430	691	0	833	0	0	291	0	0	0	0	0	0.99	3	others	zero	0	0
PD23577	354	0	1454	1212	0	673	181	96	0	0	0	0	0.95	6	BRCA	zero	0	0
PD23578	191	0	2528	1361	0	2437	323	0	0	0	0	0	0.96	6	BRCA	zero	0	0
PD24182	574	348	4922	1820	0	0	1873	0	0	0	0	0	0.98	6	BRCA	zero	0	0
PD24191	310	0	2966	1808	0	825	211	0	0	0	0	0	0.92	6	BRCA	zero	0	0
PD24196	314	140	632	651	0	565	190	0	128	0	0	0	0.95	6	BRCA	zero	0	0
PD24197	0	314	7558	1219	0	10397	513	214	0	0	0	0	0.96	6	BRCA	zero	0	0
PD24199	540	168	0	1316	0	557	273	0	0	0	0	0	0.96	3	others	zero	0	0
PD24201	1110	734	3180	4398	0	9769	1287	0	0	0	0	0	0.93	6	BRCA	zero	0	0
PD24204	1554	0	0	903	0	0	0	0	338	0	0	0	0.98	3	others	zero	0	0
PD24205	615	239	3588	1903	0	2278	305	0	0	0	0	0	0.96	6	BRCA	zero	0	0
PD24206	333	355	0	1564	0	1152	206	0	0	0	0	0	0.93	3	others	zero	0	0
PD24207	1630	1694	0	0	0	0	1421	0	0	0	0	0	0.99	8	apobec	zero	0	0
PD24208	612	15048	0	0	0	0	9964	0	0	0	0	0	1	8	apobec	zero	0	0
PD24212	588	519	2990	2030	0	3495	433	0	0	0	0	0	0.94	6	BRCA	zero	0	0
PD24214	1270	0	0	803	0	594	0	0	412	0	0	0	0.98	3	others	zero	0	0
PD24215	0	184	0	2678	0	2432	642	0	241	0	0	0	0.86	1	others	zero	0	0
PD24216	0	2660	0	4234	0	0	2445	0	0	0	0	0	0.99	7	others	zero	0	0
PD24218	463	163	0	2567	0	0	95	0	0	0	0	0	0.91	3	others	zero	0	0
PD24221	131	0	0	1299	0	575	141	0	147	0	0	0	0.85	3	others	zero	0	0
PD24223	972	1041	0	1415	0	0	0	0	0	0	0	0	0.98	3	others	zero	0	0
PD24303	199	0	2321	754	0	613	613	0	0	0	0	0	0.96	6	BRCA	zero	0	0
PD24304	232	0	2948	0	0	3452	221	0	0	0	0	0	0.96	6	BRCA	zero	0	0
PD24306	155	0	1469	451	0	1079	182	0	0	0	0	0	0.93	6	BRCA	zero	0	0
PD24314	782	85	0	1795	0	746	215	0	247	0	0	0	0.94	3	others	zero	0	0
PD24318	669	54	0	1723	0	0	100	0	0	0	0	0	0.95	3	others	zero	0	0
PD24326	338	10724	0	1641	0	0	9665	0	1252	0	0	0	1	8	apobec	zero	0	0
PD24327	779	6158	0	1152	0	695	7168	233	0	0	0	0	1	11	apobec	zero	0	0
PD24337	416	0	2689	1125	0	1141	336	0	0	0	0	0	0.95	6	BRCA	zero	0	0
PD3851	394	123	0	665	0	605	32	0	0	0	0	0	0.95	3	others	zero	0	0
PD3905	299	227	1878	740	0	937	522	0	0	0	0	0	0.97	6	BRCA	zero	0	0
PD3989	754	344	0	769	0	371	0	0	0	0	0	0	0.97	3	others	zero	0	0
PD4005	517	776	3238	0	0	0	1510	0	0	0	0	0	0.99	6	BRCA	zero	0	0
PD4006	676	0	5772	0	0	2780	347	0	0	0	0	0	0.94	6	BRCA	zero	0	0
PD4072	0	13732	0	0	0	305	13894	0	0	0	0	0	1	8	apobec	zero	0	0
PD4076	786	294	0	1011	0	0	0	0	0	0	0	0	0.98	3	others	zero	0	0
PD4085	602	122	0	1091	0	822	67	0	0	0	0	0	0.95	3	others	zero	0	0
PD4086	279	219	503	544	0	0	406	0	0	0	0	0	0.98	4	others	zero	0	0
PD4088	547	99	461	253	0	0	69	0	262	0	0	0	0.96	4	others	zero	0	0
PD4103	1140	721	0	1808	0	753	514	0	282	0	0	0	0.97	3	others	zero	0	0
PD4115	459	192	3565	2238	0	2664	344	290	0	0	0	0	0.97	6	BRCA	zero	0	0
PD4116	0	335	2787	1688	0	2436	924	0	0	0	0	0	0.97	6	BRCA	zero	0	0
PD4192	910	341	2294	0	0	0	747	0	0	0	0	0	0.92	6	BRCA	zero	0	0
PD4225	1031	131	0	533	0	260	0	0	0	0	0	0	0.98	3	others	zero	0	0
PD4248	340	154	0	1140	0	414	148	0	0	0	0	0	0.94	3	others	zero	0	0
PD4252	1076	0	0	1592	0	492	200	0	413	0	0	0	0.95	3	others	zero	0	0
PD4261	410	37	0	1123	0	186	40	0	0	0	0	0	0.95	3	others	zero	0	0
PD4264	1026	279	0	813	0	0	0	0	0	0	0	0	0.97	3	others	zero	0	0
PD4266	626	1224	0	0	0	0	538	0	0	0	0	0	0.99	8	apobec	zero	0	0
PD4315	614	515	0	978	0	812	469	0	0	0	0	0	0.98	3	others	zero	0	0
PD4604	526	301	3301	2056	0	2561	578	0	0	0	0	0	0.91	6	BRCA	zero	0	0
PD4605	1046	78	0	1325	0	0	201	0	0	0	0	0	0.96	3	others	zero	0	0
PD4606	401	43	0	685	0	0	0	0	0	0	0	0	0.94	3	others	zero	0	0
PD4607	0	16095	0	0	0	0	9858	0	0	0	0	0	1	8	apobec	zero	0	0
PD4833	423	129	3714	982	0	718	435	0	0	0	0	0	0.97	6	BRCA	zero	0	0
PD4836	690	138	1044	1531	0	604	296	0	0	0	0	0	0.95	4	others	zero	0	0
PD4872	0	560	0	1477	0	1880	893	0	0	0	0	0	0.98	1	others	zero	0	0
PD4875	638	163	1721	2268	0	1691	324	0	0	0	0	0	0.97	6	BRCA	zero	0	0
PD4951	277	85	945	741	0	515	216	0	0	0	0	0	0.95	6	BRCA	zero	0	0
PD4953	329	220	2559	1900	0	1601	337	0	0	0	0	0	0.95	6	BRCA	zero	0	0
PD4954	498	215	2647	1213	0	747	444	0	0	0	0	0	0.96	6	BRCA	zero	0	0
PD4955	353	283	1714	1503	0	1883	334	0	0	0	0	0	0.96	6	BRCA	zero	0	0
PD4956	766	0	7852	1627	0	0	1337	0	0	0	0	0	0.97	6	BRCA	zero	0	0
PD4957	298	213	740	939	0	818	271	0	0	0	0	0	0.97	6	BRCA	zero	0	0
PD4958	0	665	1511	3275	0	3088	799	0	0	0	0	0	0.96	1	others	zero	0	0
PD4965	799	116	0	1203	0	535	53	0	0	0	0	0	0.96	3	others	zero	0	0
PD4969	240	51	0	514	0	227	0	0	0	0	0	0	0.91	3	others	zero	0	0
PD4970	668	118	0	1252	0	277	95	0	0	0	0	0	0.95	3	others	zero	0	0
PD4971	970	124	0	745	0	797	129	0	0	0	0	0	0.97	3	others	zero	0	0
PD4972	355	33	0	542	0	189	26	0	0	0	0	0	0.92	3	others	zero	0	0
PD4976	2097	175	0	2804	0	0	499	0	700	0	0	0	0.95	3	others	zero	0	0
PD4981	626	56	0	605	0	376	0	0	0	0	0	0	0.96	3	others	zero	0	0
PD4982	534	47	0	685	0	208	0	0	0	0	0	0	0.96	3	others	zero	0	0
PD4985	531	79	0	1129	0	210	55	0	0	0	0	0	0.96	3	others	zero	0	0
PD4986	402	49	298	1016	0	211	0	0	0	0	0	0	0.93	4	others	zero	0	0
PD5928	584	281	2567	1012	0	2419	251	0	0	0	0	0	0.97	6	BRCA	zero	0	0
PD5930	356	0	1910	616	0	573	491	0	0	0	0	0	0.95	6	BRCA	zero	0	0
PD5932	536	0	5501	2251	0	0	1772	0	0	0	0	0	0.97	6	BRCA	zero	0	0
PD5947	513	210	0	532	0	319	205	0	0	0	0	0	0.96	3	others	zero	0	0
PD5948	442	0	8707	5513	0	0	510	0	0	0	0	0	0.84	6	BRCA	zero	0	0
PD5950	953	0	0	712	0	304	0	0	221	0	0	0	0.96	3	others	zero	0	0
PD5951	1514	217	0	887	0	471	104	0	0	0	0	0	0.98	3	others	zero	0	0
PD5953	775	49	0	1001	0	311	0	0	0	0	0	0	0.96	3	others	zero	0	0
PD5956	657	223	0	1072	0	1761	0	0	372	0	0	0	0.94	3	others	zero	0	0
PD5960	449	151	838	1457	0	966	184	0	0	0	0	0	0.92	6	BRCA	zero	0	0
PD5961	826	338	0	906	0	0	0	0	244	0	0	0	0.95	3	others	zero	0	0
PD5964	337	99	0	522	0	428	74	0	130	0	0	0	0.91	3	others	zero	0	0
PD6041	505	68	0	976	0	222	0	0	0	0	0	0	0.94	3	others	zero	0	0
PD6043	0	6348	3522	992	0	4100	7151	165	486	0	0	0	1	11	apobec	zero	0	0
PD6047	1985	427	1763	4068	0	0	262	0	937	0	0	0	0.96	4	others	zero	0	0
PD6406	410	0	3435	0	0	850	331	0	0	0	0	0	0.93	6	BRCA	zero	0	0
PD6409	329	0	4220	0	0	3064	1197	0	0	0	0	0	0.98	6	BRCA	zero	0	0
PD6411	445	103	4568	0	0	954	605	0	0	0	0	0	0.95	6	BRCA	zero	0	0
PD6413	394	312	2250	0	0	1022	610	0	0	0	0	0	0.99	6	BRCA	zero	0	0
PD6415	773	697	4753	0	0	1605	1717	0	0	0	0	0	0.98	6	BRCA	zero	0	0
PD6416	0	142	746	592	0	1115	477	259	0	0	0	0	0.96	6	BRCA	zero	0	0
PD6417	849	54	0	573	0	0	70	0	0	0	0	0	0.97	3	others	zero	0	0
PD6418	541	86	0	1169	0	224	0	0	0	0	0	0	0.94	3	others	zero	0	0
PD6466	516	166	0	1127	0	0	0	0	0	0	0	0	0.86	3	others	zero	0	0
PD6711	630	169	0	1115	0	0	0	0	0	0	0	0	0.96	3	others	zero	0	0
PD6719	610	0	2222	988	0	984	167	0	0	0	0	0	0.95	6	BRCA	zero	0	0
PD6720	607	118	0	1195	0	0	98	0	0	0	0	0	0.95	3	others	zero	0	0
PD6721	767	170	0	850	0	377	67	0	0	0	0	0	0.96	3	others	zero	0	0
PD6722	0	1943	978	1204	0	1279	4706	0	0	0	0	0	1	11	apobec	zero	0	0
PD6728	489	90	731	434	0	672	162	0	0	0	0	0	0.94	6	BRCA	zero	0	0
PD6730	671	0	5120	1194	0	2529	575	0	0	0	0	0	0.95	6	BRCA	zero	0	0
PD6731	0	1523	0	0	0	2903	4123	0	0	0	0	0	0.99	11	apobec	zero	0	0
PD7067	832	102	0	2663	0	1494	692	197	0	0	0	0	0.89	3	others	zero	0	0
PD7069	898	1145	0	1553	0	0	1535	0	0	0	0	0	0.99	7	others	zero	0	0
PD7199	485	45	0	382	0	218	0	0	0	0	0	0	0.95	3	others	zero	0	0
PD7201	588	135	0	861	0	0	0	0	0	0	0	0	0.97	3	others	zero	0	0
PD7203	253	251	0	473	0	0	333	0	254	0	0	0	0.97	3	others	zero	0	0
PD7204	729	226	0	920	0	301	0	0	0	0	0	0	0.97	3	others	zero	0	0
PD7206	799	150	0	2219	0	1369	203	0	0	0	0	0	0.93	3	others	zero	0	0
PD7209	701	139	0	641	0	0	0	0	184	0	0	0	0.97	3	others	zero	0	0
PD7210	461	38	0	572	0	248	0	0	0	0	0	0	0.96	3	others	zero	0	0
PD7211	701	122	3860	1122	0	2062	419	0	0	0	0	0	0.97	6	BRCA	zero	0	0
PD7214	344	120	0	1029	0	0	0	0	0	0	0	0	0.92	3	others	zero	0	0
PD7215	414	1066	0	1809	0	1677	1418	0	0	0	0	0	0.99	1	others	zero	0	0
PD7217	583	757	2868	2148	0	1453	1360	0	0	0	0	0	0.98	6	BRCA	zero	0	0
PD7218	579	56	0	612	0	0	0	0	227	0	0	0	0.97	3	others	zero	0	0
PD7221	758	405	0	675	0	0	202	0	0	0	0	0	0.98	3	others	zero	0	0
PD7240	1432	134	1143	2201	0	0	278	0	0	0	0	0	0.94	4	others	zero	0	0
PD7249	873	1122	0	0	0	1465	1124	0	0	0	0	0	0.99	2	others	zero	0	0
PD7250	645	0	5670	1235	0	0	340	0	0	0	0	0	0.94	6	BRCA	zero	0	0
PD7304	513	191	0	683	0	510	106	0	0	0	0	0	0.95	3	others	zero	0	0
PD7316	493	67	3598	0	0	1145	344	0	0	0	0	0	0.95	6	BRCA	zero	0	0
PD7321	586	124	3131	1188	0	0	1026	0	0	0	0	0	0.98	6	BRCA	zero	0	0
PD7322	731	48	0	773	0	0	0	0	463	0	0	0	0.95	3	others	zero	0	0
PD7341	885	300	0	946	0	0	634	0	325	0	0	0	0.98	3	others	zero	0	0
PD7344	171	0	0	339	0	125	57	0	30	0	0	0	0.86	3	others	zero	0	0
PD7428	573	0	8516	1174	0	4068	1619	0	0	0	0	0	0.93	6	BRCA	zero	0	0
PD8610	206	259	1704	1160	0	1248	521	0	0	0	0	0	0.97	6	BRCA	zero	0	0
PD8611	398	0	3562	1838	0	0	1030	0	0	0	0	0	0.97	6	BRCA	zero	0	0
PD8617	499	85	0	1315	0	0	0	0	0	0	0	0	0.94	3	others	zero	0	0
PD8620	536	904	0	0	0	0	1217	0	0	0	0	0	0.99	11	apobec	zero	0	0
PD8621	598	0	4130	1827	0	890	617	0	0	0	0	0	0.95	6	BRCA	zero	0	0
PD8622	377	96	0	973	0	294	69	0	0	0	0	0	0.93	3	others	zero	0	0
PD8623	423	287	0	1032	0	278	0	0	0	0	0	0	0.95	3	others	zero	0	0
PD8652	1082	287	7935	2828	0	2062	1662	0	0	0	0	0	0.97	6	BRCA	zero	0	0
PD8828	520	375	0	839	0	0	327	0	0	0	0	0	0.99	3	others	zero	0	0
PD8964	666	0	5128	2496	0	1960	901	0	0	0	0	0	0.96	6	BRCA	zero	0	0
PD8965	443	524	0	1848	0	1177	459	0	0	0	0	0	0.97	3	others	zero	0	0
PD8969	569	410	3010	1729	0	0	780	0	322	0	0	0	0.97	6	BRCA	zero	0	0
PD8973	1213	1774	0	0	0	0	2921	0	0	0	0	0	1	11	apobec	zero	0	0
PD8977	2155	186	0	1171	0	534	0	0	0	0	0	0	0.96	3	others	zero	0	0
PD8979	951	346	0	2085	0	440	215	0	0	0	0	0	0.94	3	others	zero	0	0
PD8982	1341	0	11357	3246	0	0	5613	0	0	0	0	0	0.96	6	BRCA	zero	0	0
PD8984	1038	200	6942	0	0	0	972	0	0	0	0	0	0.96	6	BRCA	zero	0	0
PD8997	961	149	0	1303	0	0	226	0	192	0	0	0	0.97	3	others	zero	0	0
PD9000	400	440	3809	1650	0	2488	723	0	0	0	0	0	0.97	6	BRCA	zero	0	0
PD9004	470	0	4480	2833	0	1276	1566	0	0	0	0	0	0.94	6	BRCA	zero	0	0
PD9009	920	2948	0	914	0	1037	8967	424	0	0	0	0	1	11	apobec	zero	0	0
PD9063	0	30448	0	0	0	0	19597	0	0	0	0	0	1	8	apobec	zero	0	0
PD9064	735	0	4548	2357	0	3731	980	0	0	0	0	0	0.94	6	BRCA	zero	0	0
PD9067	533	226	0	468	0	216	111	0	0	0	0	0	0.96	3	others	zero	0	0
PD9467	1035	218	0	739	0	471	0	0	0	0	0	0	0.96	3	others	zero	0	0
PD9539	2349	121	0	0	0	930	180	0	0	0	0	0	0.98	9	others	zero	0	0
PD9541	1688	369	0	0	0	649	0	0	0	0	0	0	0.97	9	others	zero	0	0
PD9567	943	244	0	1113	0	951	261	0	0	0	0	0	0.97	3	others	zero	0	0
PD9569	632	0	0	1157	0	253	99	0	0	0	0	0	0.95	3	others	zero	0	0
PD9572	584	181	0	2134	0	0	1184	0	0	0	0	0	0.97	7	others	zero	0	0
PD9573	821	0	0	565	0	230	0	0	0	0	0	0	0.95	3	others	zero	0	0
PD9574	594	61	0	621	0	358	0	0	0	0	0	0	0.95	3	others	zero	0	0
PD9575	506	179	0	4136	0	669	771	239	0	0	0	0	0.9	3	others	zero	0	0
PD9577	392	67	0	842	0	323	0	0	0	0	0	0	0.93	3	others	zero	0	0
PD9578	284	40	0	615	0	149	0	0	0	0	0	0	0.9	3	others	zero	0	0
PD9579	397	73	0	803	0	279	82	0	0	0	0	0	0.94	3	others	zero	0	0
PD9582	1072	171	830	0	0	525	142	0	0	0	0	0	0.96	9	others	zero	0	0
PD9584	746	132	0	1466	0	341	68	0	0	0	0	0	0.97	3	others	zero	0	0
PD9589	425	177	0	568	0	243	0	0	0	0	0	0	0.97	3	others	zero	0	0
PD9592	762	0	6015	0	0	1204	515	0	0	0	0	0	0.96	6	BRCA	zero	0	0
PD9593	424	49	0	992	0	0	39	0	113	0	0	0	0.94	3	others	zero	0	0
PD9595	943	148	4089	1698	0	2492	352	0	0	0	0	0	0.95	6	BRCA	zero	0	0
PD9597	557	1438	0	0	0	0	916	0	0	0	0	0	1	8	apobec	zero	0	0
PD9605	886	158	0	1329	0	611	88	0	301	0	0	0	0.95	3	others	zero	0	0
PD9696	463	93	3026	0	0	1499	784	0	0	0	0	0	0.98	6	BRCA	zero	0	0
PD9754	735	78	0	649	0	435	0	0	0	0	0	0	0.95	3	others	zero	0	0
PD9755	527	137	0	1046	0	0	0	0	0	0	0	0	0.94	3	others	zero	0	0
PD9759	676	176	0	1078	0	262	0	0	0	0	0	0	0.95	3	others	zero	0	0
PD9845	456	326	0	2208	0	0	157	0	0	0	0	0	0.95	3	others	zero	0	0
PD9847	471	49	0	1369	0	340	0	0	0	0	0	0	0.93	3	others	zero	0	0

## Sheet: sites_coreGCNonzero
sample	Sig1	Sig2	Sig3	Sig5	Sig6	Sig8	Sig13	Sig17	Sig18	Sig20	Sig26	Sig30	Accuracy	ClusterID	Phenotype	coreGC	mutated hotspots (coreGC>0)	apobecpercentage
PD5937	1099	29416	0	0	17791	0	19561	0	0	0	8230	0	0.99	8	apobec+MSI	nonzero	31	0.643613
PD9063	0	30448	0	0	0	0	19597	0	0	0	0	0	1	8	apobec	nonzero	25	1
PD13604	0	42713	0	0	0	2316	44752	0	3321	0	0	0	1	8	apobec	nonzero	17	0.939454
PD4977	0	21981	0	2315	0	0	17259	0	703	0	0	0	1	8	apobec	nonzero	13	0.928582
PD23561	1325	18114	0	0	3953	0	30615	0	0	0	4021	0	1	11	apobec+MSI	nonzero	10	0.83975
PD4872	0	560	0	1477	0	1880	893	0	0	0	0	0	0.98	1	others	nonzero	10	0.302079
PD11358	929	1630	0	1768	0	0	0	0	0	0	0	0	0.99	3	others	nonzero	8	0.376704
PD23564	768	0	0	2361	61435	0	0	0	0	0	18883	0	0.94	Singleton 5	MSI	nonzero	8	0
PD11372	2011	0	0	0	0	0	11782	0	0	0	0	0	0.89	11	apobec	nonzero	7	0.854201
PD24189	934	0	0	1367	12148	0	0	0	0	5404	9737	0	0.94	5	MSI	nonzero	7	0
PD4072	0	13732	0	0	0	305	13894	0	0	0	0	0	1	8	apobec	nonzero	7	0.98908
PD18259	992	510	2445	0	0	2274	418	0	0	0	0	0	0.97	6	BRCA	nonzero	6	0.13978
PD22357	1347	3073	0	0	0	0	3299	0	0	0	0	0	0.99	11	apobec	nonzero	6	0.825496
PD6043	0	6348	3522	992	0	4100	7151	165	486	0	0	0	1	11	apobec	nonzero	6	0.592998
PD10011	814	0	1482	3734	0	905	434	903	0	0	0	0	0.75	4	others	nonzero	5	0.0524662
PD13163	900	776	0	1995	0	863	819	0	0	0	0	0	0.98	3	others	nonzero	5	0.297964
PD18045	2544	3999	0	1916	0	1314	9695	0	0	0	0	0	1	11	apobec	nonzero	5	0.703411
PD23554	243	0	3948	0	0	2251	457	0	0	0	0	0	0.95	6	BRCA	nonzero	5	0.0662415
PD11369	1868	887	0	1651	0	1182	546	0	0	0	0	0	0.98	3	others	nonzero	4	0.233616
PD13609	0	1813	0	0	0	0	2893	0	0	0	0	0	0.99	11	apobec	nonzero	4	1
PD14433	1227	1906	0	0	0	0	449	0	0	0	0	0	0.99	8	apobec	nonzero	4	0.657454
PD24208	612	15048	0	0	0	0	9964	0	0	0	0	0	1	8	apobec	nonzero	4	0.976116
PD5951	1514	217	0	887	0	471	104	0	0	0	0	0	0.98	3	others	nonzero	4	0.100532
PD6411	445	103	4568	0	0	954	605	0	0	0	0	0	0.95	6	BRCA	nonzero	4	0.106067
PD6727	1625	354	2533	1319	0	0	848	0	0	0	0	0	0.97	4	others	nonzero	4	0.179967
PD8609	998	2838	0	0	0	0	1251	0	0	0	0	0	1	8	apobec	nonzero	4	0.803814
PD11357	1256	94	0	1530	0	499	0	0	0	0	0	0	0.96	3	others	nonzero	3	0.0278189
PD11380	837	289	0	1594	0	0	0	0	0	0	0	0	0.95	3	others	nonzero	3	0.10625
PD11756	619	254	0	627	0	271	0	0	0	0	0	0	0.97	3	others	nonzero	3	0.143422
PD13425	1238	5637	3946	2767	0	1455	17864	0	1595	0	0	0	1	11	apobec	nonzero	3	0.681149
PD13606	1557	268	0	1681	0	1540	201	0	646	0	0	0	0.95	3	others	nonzero	3	0.0795859
PD13622	1315	113	0	1087	0	1129	0	0	711	0	0	0	0.96	3	others	nonzero	3	0.0259472
PD14460	1112	2334	0	0	0	0	1078	0	0	0	0	0	1	8	apobec	nonzero	3	0.7542
PD17981	2460	1330	0	1730	0	0	262	0	1182	0	0	0	0.99	3	others	nonzero	3	0.228604
PD18247	0	3398	0	0	0	0	5738	0	0	0	0	0	1	11	apobec	nonzero	3	1
PD23566	599	0	3762	454	0	1852	0	0	0	0	0	0	0.95	6	BRCA	nonzero	3	0
PD23578	191	0	2528	1361	0	2437	323	0	0	0	0	0	0.96	6	BRCA	nonzero	3	0.0472222
PD23579	1423	0	0	1456	23145	0	0	0	0	24170	37117	0	0.86	5	MSI	nonzero	3	0
PD24207	1630	1694	0	0	0	0	1421	0	0	0	0	0	0.99	8	apobec	nonzero	3	0.656481
PD24326	338	10724	0	1641	0	0	9665	0	1252	0	0	0	1	8	apobec	nonzero	3	0.863209
PD24333	878	1726	0	581	0	0	1249	18450	0	0	0	0	0.94	Singleton 6	others	nonzero	3	0.130003
PD6412	2011	0	0	2619	9832	0	691	0	0	0	10034	0	0.9	5	MSI	nonzero	3	0.0274348
PD11337	747	265	0	768	0	792	299	0	202	0	0	0	0.96	3	others	nonzero	2	0.183534
PD11341	518	266	0	385	0	391	92	0	0	0	0	0	0.97	3	others	nonzero	2	0.216707
PD11365	0	0	0	1131	0	0	0	0	0	0	12521	0	0.86	10	MSI	nonzero	2	0
PD11379	0	6710	0	1660	0	2118	8894	0	0	0	0	0	1	11	apobec	nonzero	2	0.805077
PD11741	583	142	0	0	0	807	140	0	304	0	0	0	0.94	2	others	nonzero	2	0.142713
PD13306	557	371	0	765	0	333	0	0	0	0	0	0	0.97	3	others	nonzero	2	0.183119
PD13629	633	441	0	955	0	0	0	0	0	0	0	0	0.97	3	others	nonzero	2	0.217348
PD14439	443	86	0	637	0	0	0	0	150	0	0	0	0.92	3	others	nonzero	2	0.0653495
PD18048	1199	128	0	2691	0	498	270	0	0	0	0	0	0.96	3	others	nonzero	2	0.0831592
PD18728	352	224	0	965	0	228	0	0	0	0	0	0	0.96	3	others	nonzero	2	0.126625
PD18769	466	659	0	0	0	0	1857	0	0	0	0	0	0.99	11	apobec	nonzero	2	0.843729
PD18776	488	0	0	866	0	235	40	0	0	0	0	0	0.94	3	others	nonzero	2	0.0245549
PD24193	1012	593	0	0	3406	0	400	0	0	1441	4385	0	0.92	5	MSI	nonzero	2	0.0883688
PD24194	0	5344	0	1913	0	774	5535	129	0	0	0	0	1	11	apobec	nonzero	2	0.794378
PD4199	0	3599	0	0	0	0	3349	0	0	0	0	0	1	8	apobec	nonzero	2	1
PD6405	2315	0	0	0	0	0	33002	0	0	0	0	0	0.98	11	apobec	nonzero	2	0.934451
PD7069	898	1145	0	1553	0	0	1535	0	0	0	0	0	0.99	7	others	nonzero	2	0.522315
PD7201	588	135	0	861	0	0	0	0	0	0	0	0	0.97	3	others	nonzero	2	0.0852273
PD8611	398	0	3562	1838	0	0	1030	0	0	0	0	0	0.97	6	BRCA	nonzero	2	0.150849
PD8652	1082	287	7935	2828	0	2062	1662	0	0	0	0	0	0.97	6	BRCA	nonzero	2	0.122919
PD8660	2417	2626	9140	7201	0	0	3421	1323	0	0	0	0	0.96	6	BRCA	nonzero	2	0.231438
PD9568	1513	0	13307	5318	0	5527	4420	310	0	0	0	0	0.95	6	BRCA	nonzero	2	0.145419
PD9597	557	1438	0	0	0	0	916	0	0	0	0	0	1	8	apobec	nonzero	2	0.808657
PD9842	705	110	0	2242	0	0	144	0	0	0	0	0	0.94	3	others	nonzero	2	0.0793502
PD11342	701	853	0	1422	0	0	329	0	0	0	0	0	0.99	3	others	nonzero	1	0.35764
PD11344	452	4740	0	0	0	0	5836	0	0	0	0	0	1	11	apobec	nonzero	1	0.959013
PD11359	797	158	0	1155	0	474	82	0	0	0	0	0	0.97	3	others	nonzero	1	0.0900225
PD11368	1416	1798	0	1740	0	1395	479	0	0	0	0	0	0.99	3	others	nonzero	1	0.33348
PD11385	548	97	0	913	0	329	0	0	0	0	0	0	0.94	3	others	nonzero	1	0.0514043
PD11393	1536	114	0	987	0	1001	124	0	907	0	0	0	0.97	3	others	nonzero	1	0.0509745
PD11396	648	101	0	1088	0	543	55	0	0	0	0	0	0.96	3	others	nonzero	1	0.0640657
PD11398	748	56	0	767	0	684	92	0	0	0	0	0	0.94	3	others	nonzero	1	0.0630592
PD11399	1313	311	0	1439	0	0	95	0	338	0	0	0	0.97	3	others	nonzero	1	0.116133
PD11402	836	166	0	1634	0	0	0	0	0	0	0	0	0.96	3	others	nonzero	1	0.0629742
PD11465	2163	5334	0	3605	0	3327	8122	0	0	0	0	0	1	11	apobec	nonzero	1	0.596692
PD11745	518	257	0	828	0	953	205	0	257	0	0	0	0.94	3	others	nonzero	1	0.153082
PD11752	2511	0	0	2784	0	1329	260	0	752	0	0	0	0.97	3	others	nonzero	1	0.0340492
PD11757	151	0	1001	0	0	283	517	0	0	0	0	0	0.98	6	BRCA	nonzero	1	0.264857
PD11767	210	18	0	439	0	202	0	0	0	0	0	0	0.85	3	others	nonzero	1	0.0207135
PD11816	535	535	0	1639	0	605	697	0	0	0	0	0	0.98	3	others	nonzero	1	0.307155
PD13162	1160	820	0	0	0	0	3424	0	0	0	0	0	0.99	11	apobec	nonzero	1	0.785344
PD13168	930	435	0	788	0	0	135	0	240	0	0	0	0.99	3	others	nonzero	1	0.225475
PD13296	1384	0	9417	1752	0	3315	2205	509	0	0	0	0	0.97	6	BRCA	nonzero	1	0.118663
PD13299	425	1034	3460	1087	0	740	3989	0	0	0	0	0	1	Singleton 2	others	nonzero	1	0.467909
PD13418	2040	1715	0	0	0	0	3053	0	0	0	0	0	0.99	11	apobec	nonzero	1	0.700353
PD13422	586	109	0	642	0	297	0	0	171	0	0	0	0.96	3	others	nonzero	1	0.0603878
PD13620	1455	166	0	1488	0	1269	220	0	0	0	0	0	0.94	3	others	nonzero	1	0.0839495
PD13623	997	2303	0	0	0	0	500	0	0	0	0	0	0.99	8	apobec	nonzero	1	0.737632
PD13625	1785	517	0	1404	0	4407	379	2747	0	0	0	0	0.96	Singleton 3	others	nonzero	1	0.0797224
PD13627	581	0	5802	1378	0	0	681	0	0	0	0	0	0.93	6	BRCA	nonzero	1	0.0806681
PD13631	479	189	0	1246	0	391	105	0	193	0	0	0	0.94	3	others	nonzero	1	0.112947
PD13757	408	404	0	484	0	0	191	0	0	0	0	0	0.98	3	others	nonzero	1	0.400134
PD13765	1303	234	0	1616	0	0	127	0	2199	0	0	0	0.97	Singleton 4	others	nonzero	1	0.0658879
PD13768	512	45	0	795	0	0	0	0	0	0	0	0	0.95	3	others	nonzero	1	0.033284
PD14435	1154	245	0	1373	0	696	248	0	0	0	0	0	0.98	3	others	nonzero	1	0.13267
PD14457	1091	394	0	2129	0	0	0	0	953	0	0	0	0.96	3	others	nonzero	1	0.0862711
PD14458	564	70	0	635	0	244	0	0	0	0	0	0	0.95	3	others	nonzero	1	0.0462657
PD14462	600	404	0	1371	0	0	253	0	0	0	0	0	0.96	3	others	nonzero	1	0.25
PD14465	1006	131	0	1088	0	749	123	0	0	0	0	0	0.97	3	others	nonzero	1	0.0820149
PD14467	656	96	0	560	0	230	82	0	0	0	0	0	0.96	3	others	nonzero	1	0.109606
PD14471	1388	99	0	805	0	866	112	0	0	0	0	0	0.97	3	others	nonzero	1	0.064526
PD18189	720	527	0	1587	0	690	279	0	469	0	0	0	0.97	3	others	nonzero	1	0.18867
PD18269	334	26	0	856	0	171	0	0	0	0	0	0	0.93	3	others	nonzero	1	0.0187455
PD18748	969	688	0	1143	0	0	158	0	0	0	0	0	0.98	3	others	nonzero	1	0.286004
PD18756	726	99	0	663	0	0	0	0	147	0	0	0	0.96	3	others	nonzero	1	0.0605505
PD22358	284	0	3055	899	0	937	983	0	0	0	0	0	0.98	6	BRCA	nonzero	1	0.15963
PD23565	2074	3451	0	0	0	0	3327	0	0	0	0	0	1	11	apobec	nonzero	1	0.765703
PD23567	650	80	3004	1127	0	2337	0	0	0	0	0	0	0.97	6	BRCA	nonzero	1	0.0111142
PD23569	72	41	0	548	0	320	74	0	0	0	0	0	0.8	3	others	nonzero	1	0.109005
PD23574	671	0	6833	1436	0	1769	2385	0	0	0	0	0	0.97	6	BRCA	nonzero	1	0.182144
PD24216	0	2660	0	4234	0	0	2445	0	0	0	0	0	0.99	7	others	nonzero	1	0.546632
PD24217	0	4080	0	284	0	329	10612	0	0	0	0	0	1	11	apobec	nonzero	1	0.959948
PD24218	463	163	0	2567	0	0	95	0	0	0	0	0	0.91	3	others	nonzero	1	0.0784672
PD24302	382	100	0	786	0	0	0	0	0	0	0	0	0.93	3	others	nonzero	1	0.0788644
PD24303	199	0	2321	754	0	613	613	0	0	0	0	0	0.96	6	BRCA	nonzero	1	0.136222
PD24327	779	6158	0	1152	0	695	7168	233	0	0	0	0	1	11	apobec	nonzero	1	0.823355
PD4005	517	776	3238	0	0	0	1510	0	0	0	0	0	0.99	6	BRCA	nonzero	1	0.378414
PD4069	812	110	0	838	0	0	0	0	325	0	0	0	0.94	3	others	nonzero	1	0.0527578
PD4264	1026	279	0	813	0	0	0	0	0	0	0	0	0.97	3	others	nonzero	1	0.131728
PD4266	626	1224	0	0	0	0	538	0	0	0	0	0	0.99	8	apobec	nonzero	1	0.737856
PD4315	614	515	0	978	0	812	469	0	0	0	0	0	0.98	3	others	nonzero	1	0.290437
PD4847	970	257	0	5343	0	3022	215	525	710	0	0	0	0.89	3	others	nonzero	1	0.0427459
PD4874	0	900	0	2677	0	3353	2779	0	0	0	0	0	0.99	1	others	nonzero	1	0.378927
PD4952	1109	650	4080	2586	0	2771	837	0	0	0	0	0	0.98	6	BRCA	nonzero	1	0.123577
PD4978	610	628	0	1243	0	671	584	0	0	0	0	0	0.97	3	others	nonzero	1	0.324411
PD4980	675	0	0	1374	0	1035	210	0	502	0	0	0	0.95	3	others	nonzero	1	0.0553214
PD5932	536	0	5501	2251	0	0	1772	0	0	0	0	0	0.97	6	BRCA	nonzero	1	0.176143
PD5945	344	0	4532	1104	0	2331	522	0	0	0	0	0	0.95	6	BRCA	nonzero	1	0.0590966
PD5946	1424	195	0	1640	0	0	198	0	455	0	0	0	0.97	3	others	nonzero	1	0.10046
PD5960	449	151	838	1457	0	966	184	0	0	0	0	0	0.92	6	BRCA	nonzero	1	0.0828183
PD6722	0	1943	978	1204	0	1279	4706	0	0	0	0	0	1	11	apobec	nonzero	1	0.657666
PD7067	832	102	0	2663	0	1494	692	197	0	0	0	0	0.89	3	others	nonzero	1	0.132776
PD7214	344	120	0	1029	0	0	0	0	0	0	0	0	0.92	3	others	nonzero	1	0.0803751
PD7215	414	1066	0	1809	0	1677	1418	0	0	0	0	0	0.99	1	others	nonzero	1	0.389098
PD7217	583	757	2868	2148	0	1453	1360	0	0	0	0	0	0.98	6	BRCA	nonzero	1	0.230887
PD7221	758	405	0	675	0	0	202	0	0	0	0	0	0.98	3	others	nonzero	1	0.297549
PD7240	1432	134	1143	2201	0	0	278	0	0	0	0	0	0.94	4	others	nonzero	1	0.079414
PD7307	0	3282	0	0	0	0	5142	0	0	0	0	0	0.99	11	apobec	nonzero	1	1
PD7321	586	124	3131	1188	0	0	1026	0	0	0	0	0	0.98	6	BRCA	nonzero	1	0.189926
PD8615	611	589	0	1367	0	0	1703	0	0	0	0	0	0.99	7	others	nonzero	1	0.536768
PD8617	499	85	0	1315	0	0	0	0	0	0	0	0	0.94	3	others	nonzero	1	0.0447604
PD8830	1567	0	3302	1292	0	1781	304	0	0	0	0	0	0.95	6	BRCA	nonzero	1	0.0368664
PD8965	443	524	0	1848	0	1177	459	0	0	0	0	0	0.97	3	others	nonzero	1	0.220849
PD8982	1341	0	11357	3246	0	0	5613	0	0	0	0	0	0.96	6	BRCA	nonzero	1	0.260379
PD9065	531	297	0	761	0	0	0	0	621	0	0	0	0.98	3	others	nonzero	1	0.134389
PD9193	435	50	438	400	0	0	136	0	223	0	0	0	0.94	4	others	nonzero	1	0.110583
PD9464	661	494	0	2238	0	1152	396	0	310	0	0	0	0.96	3	others	nonzero	1	0.169492
PD9539	2349	121	0	0	0	930	180	0	0	0	0	0	0.98	9	others	nonzero	1	0.0840782
PD9544	437	101	0	568	0	283	0	0	0	0	0	0	0.94	3	others	nonzero	1	0.0727142
PD9572	584	181	0	2134	0	0	1184	0	0	0	0	0	0.97	7	others	nonzero	1	0.334313
PD9578	284	40	0	615	0	149	0	0	0	0	0	0	0.9	3	others	nonzero	1	0.0367647
PD9581	423	52	0	930	0	211	0	0	0	0	0	0	0.93	3	others	nonzero	1	0.0321782
PD9589	425	177	0	568	0	243	0	0	0	0	0	0	0.97	3	others	nonzero	1	0.125265
PD9595	943	148	4089	1698	0	2492	352	0	0	0	0	0	0.95	6	BRCA	nonzero	1	0.0514297
PD9756	855	1916	0	0	0	0	1441	0	0	0	0	0	0.99	8	apobec	nonzero	1	0.797009
PD9760	1178	633	0	1559	0	932	704	0	0	0	0	0	0.99	3	others	nonzero	1	0.26708
PD9843	400	36	0	1211	0	279	0	0	84	0	0	0	0.92	3	others	nonzero	1	0.0179104
PD9845	456	326	0	2208	0	0	157	0	0	0	0	0	0.95	3	others	nonzero	1	0.15348
PD10010	544	102	530	820	0	273	161	0	0	0	0	0	0.94	4	others	nonzero	0	0.10823
PD10014	399	0	3467	3410	0	4324	525	0	0	0	0	0	0.96	6	BRCA	nonzero	0	0.043299
PD11326	389	250	3446	1547	0	3105	891	0	0	0	0	0	0.97	6	BRCA	nonzero	0	0.118509
PD11327	265	0	5400	938	0	5244	868	0	0	0	0	0	0.96	6	BRCA	nonzero	0	0.0682658
PD11336	1335	633	1542	1158	0	0	0	422	495	0	0	0	0.95	4	others	nonzero	0	0.113339
PD11338	754	60	0	1144	0	342	0	0	0	0	0	0	0.95	3	others	nonzero	0	0.026087
PD11339	1114	68	0	1277	0	0	70	0	0	0	0	0	0.97	3	others	nonzero	0	0.054567
PD11340	979	520	0	2211	0	694	267	0	393	0	0	0	0.93	3	others	nonzero	0	0.155411
PD11343	793	157	0	1094	0	757	143	0	0	0	0	0	0.96	3	others	nonzero	0	0.101902
PD11345	794	4121	0	1522	0	996	2258	0	660	0	0	0	1	8	apobec	nonzero	0	0.616269
PD11346	610	474	0	957	0	0	251	0	0	0	0	0	0.97	3	others	nonzero	0	0.316318
PD11347	517	386	0	994	0	0	134	0	0	0	0	0	0.98	3	others	nonzero	0	0.256032
PD11348	1744	176	0	1487	0	997	172	0	434	0	0	0	0.97	3	others	nonzero	0	0.0694611
PD11349	1069	1106	0	2741	0	1594	939	0	0	0	0	0	0.98	3	others	nonzero	0	0.274533
PD11352	835	473	0	1278	0	0	0	0	0	0	0	0	0.98	3	others	nonzero	0	0.182908
PD11355	430	66	0	679	0	382	0	0	281	0	0	0	0.96	3	others	nonzero	0	0.0359086
PD11360	1055	146	0	1284	0	631	0	0	0	0	0	0	0.96	3	others	nonzero	0	0.0468549
PD11361	766	113	0	467	0	377	0	0	0	0	0	0	0.97	3	others	nonzero	0	0.0655833
PD11364	738	85	0	1012	0	384	120	0	0	0	0	0	0.96	3	others	nonzero	0	0.0876443
PD11366	823	228	0	1763	0	0	0	0	191	0	0	0	0.94	3	others	nonzero	0	0.0758735
PD11367	1136	167	2518	2135	0	1972	236	0	0	0	0	0	0.96	6	BRCA	nonzero	0	0.0493631
PD11370	302	0	0	828	0	122	27	0	0	0	0	0	0.94	3	others	nonzero	0	0.0211102
PD11374	720	72	0	1212	0	288	91	0	0	0	0	0	0.94	3	others	nonzero	0	0.0684012
PD11375	811	68	0	565	0	490	0	0	0	0	0	0	0.94	3	others	nonzero	0	0.0351603
PD11376	1124	196	0	1528	0	0	0	0	304	0	0	0	0.95	3	others	nonzero	0	0.0621827
PD11381	456	129	0	1512	0	0	0	0	0	0	0	0	0.94	3	others	nonzero	0	0.0615165
PD11383	605	64	0	1277	0	572	61	0	0	0	0	0	0.94	3	others	nonzero	0	0.0484684
PD11384	526	159	0	930	0	0	110	0	0	0	0	0	0.96	3	others	nonzero	0	0.155942
PD11386	947	653	0	1604	0	0	178	0	0	0	0	0	0.97	3	others	nonzero	0	0.245713
PD11388	1495	267	0	1623	0	1339	265	0	0	0	0	0	0.95	3	others	nonzero	0	0.106635
PD11389	402	30	0	1000	0	245	0	0	0	0	0	0	0.93	3	others	nonzero	0	0.0178891
PD11391	219	41	0	865	0	149	0	0	0	0	0	0	0.92	3	others	nonzero	0	0.0321821
PD11394	1641	84	0	0	0	484	0	0	0	0	0	0	0.98	9	others	nonzero	0	0.0380263
PD11395	963	176	0	1398	0	757	0	264	234	0	0	0	0.95	3	others	nonzero	0	0.0464135
PD11397	1269	305	0	1409	0	985	316	0	543	0	0	0	0.98	3	others	nonzero	0	0.128651
PD11462	980	99	0	1006	0	635	119	0	0	0	0	0	0.95	3	others	nonzero	0	0.0767876
PD11464	882	1432	0	0	0	0	2183	0	0	0	0	0	0.99	11	apobec	nonzero	0	0.803869
PD11740	670	88	0	1166	0	410	0	0	0	0	0	0	0.95	3	others	nonzero	0	0.0377035
PD11742	475	478	2159	1287	0	1650	956	0	0	0	0	0	0.98	6	BRCA	nonzero	0	0.204711
PD11743	698	147	928	1057	0	479	0	0	0	0	0	0	0.94	4	others	nonzero	0	0.0444243
PD11744	545	0	0	1017	0	320	0	0	0	0	0	0	0.95	3	others	nonzero	0	0
PD11748	912	0	5805	1494	0	2934	616	0	0	0	0	0	0.96	6	BRCA	nonzero	0	0.0523765
PD11750	416	0	5650	962	0	0	3050	0	0	0	0	0	0.98	6	BRCA	nonzero	0	0.302639
PD11751	1121	0	9079	2886	0	1178	2203	181	0	0	0	0	0.96	6	BRCA	nonzero	0	0.132328
PD11753	1154	355	2182	2733	0	0	0	434	0	0	0	0	0.94	4	others	nonzero	0	0.0517644
PD11755	292	0	1292	743	0	265	184	0	0	0	0	0	0.93	6	BRCA	nonzero	0	0.0662824
PD11760	1523	151	0	1340	0	0	0	0	1077	0	0	0	0.97	3	others	nonzero	0	0.0369103
PD11761	356	282	0	1585	0	414	70	0	0	0	0	0	0.91	3	others	nonzero	0	0.130033
PD11762	423	186	0	784	0	300	41	0	0	0	0	0	0.96	3	others	nonzero	0	0.130911
PD11765	375	95	0	1219	0	243	70	0	0	0	0	0	0.92	3	others	nonzero	0	0.0824176
PD11766	318	136	0	914	0	185	142	0	0	0	0	0	0.94	3	others	nonzero	0	0.164012
PD11769	673	109	0	650	0	244	46	0	0	0	0	0	0.96	3	others	nonzero	0	0.0900116
PD11818	427	49	0	848	0	220	61	0	0	0	0	0	0.94	3	others	nonzero	0	0.0685358
PD11819	475	0	0	903	0	264	44	0	0	0	0	0	0.92	3	others	nonzero	0	0.0260973
PD13164	673	158	0	1130	0	436	154	0	171	0	0	0	0.94	3	others	nonzero	0	0.114622
PD13165	1162	1560	0	0	0	1905	656	0	1058	0	0	0	0.98	2	others	nonzero	0	0.349472
PD13166	591	186	0	1005	0	0	318	0	231	0	0	0	0.96	3	others	nonzero	0	0.216216
PD13167	857	148	587	656	0	0	157	0	0	0	0	0	0.97	4	others	nonzero	0	0.126819
PD13297	886	0	5916	0	0	0	725	0	0	0	0	7455	0.97	Singleton 1	others	nonzero	0	0.0963199
PD13298	1416	244	1815	2394	0	1290	725	0	483	0	0	0	0.96	4	others	nonzero	0	0.115812
PD13302	1404	317	0	2102	0	1073	0	0	0	0	0	0	0.96	3	others	nonzero	0	0.0647467
PD13304	701	55	0	429	0	332	0	0	0	0	0	0	0.95	3	others	nonzero	0	0.0362558
PD13307	1426	2726	0	0	0	0	1201	0	0	0	0	0	0.99	8	apobec	nonzero	0	0.733607
PD13310	718	61	0	826	0	226	0	0	0	0	0	0	0.96	3	others	nonzero	0	0.0333151
PD13311	256	0	2257	917	0	857	223	0	0	0	0	0	0.91	6	BRCA	nonzero	0	0.0494457
PD13312	475	37	0	1256	0	217	49	0	0	0	0	0	0.94	3	others	nonzero	0	0.0422812
PD13416	611	81	0	930	0	317	0	0	0	0	0	0	0.95	3	others	nonzero	0	0.0417741
PD13419	327	85	0	571	0	109	0	0	0	0	0	0	0.92	3	others	nonzero	0	0.0778388
PD13420	590	37	0	954	0	235	46	0	0	0	0	0	0.95	3	others	nonzero	0	0.0445757
PD13424	1394	165	0	945	0	1223	227	0	0	0	0	0	0.97	3	others	nonzero	0	0.0991401
PD13426	875	191	0	1633	0	0	0	0	0	0	0	0	0.95	3	others	nonzero	0	0.070767
PD13427	324	0	0	610	0	170	30	0	0	0	0	0	0.94	3	others	nonzero	0	0.026455
PD13428	785	146	0	2369	0	0	122	0	0	0	0	0	0.94	3	others	nonzero	0	0.0783168
PD13602	1204	156	1958	1814	0	0	246	0	536	0	0	0	0.94	4	others	nonzero	0	0.0679743
PD13603	799	310	0	1292	0	0	347	0	316	0	0	0	0.96	3	others	nonzero	0	0.214426
PD13605	311	19	0	533	0	309	66	0	0	0	0	0	0.92	3	others	nonzero	0	0.0686591
PD13607	864	266	0	1177	0	684	297	0	0	0	0	0	0.97	3	others	nonzero	0	0.171229
PD13608	1339	1096	0	0	0	0	1672	0	0	0	0	0	0.98	11	apobec	nonzero	0	0.673971
PD13618	503	242	0	1016	0	0	72	0	0	0	0	0	0.96	3	others	nonzero	0	0.171304
PD13619	684	102	0	1326	0	0	0	0	0	0	0	0	0.94	3	others	nonzero	0	0.0482955
PD13626	361	25	0	494	0	156	40	0	0	0	0	0	0.91	3	others	nonzero	0	0.0604089
PD13630	724	664	0	1024	0	898	797	0	0	0	0	0	0.99	3	others	nonzero	0	0.355734
PD13752	608	152	0	1310	0	469	0	119	151	0	0	0	0.93	3	others	nonzero	0	0.0541118
PD13753	0	3150	0	0	0	0	4845	0	0	0	0	0	0.99	11	apobec	nonzero	0	1
PD13754	650	0	0	1361	0	382	113	0	0	0	0	0	0.91	3	others	nonzero	0	0.0450918
PD13755	550	90	0	1296	0	0	0	0	0	0	0	0	0.93	3	others	nonzero	0	0.0464876
PD13756	502	41	0	1099	0	398	43	0	0	0	0	0	0.95	3	others	nonzero	0	0.0403265
PD13758	428	86	0	1603	0	182	0	0	0	0	0	0	0.91	3	others	nonzero	0	0.0374076
PD13760	494	187	1179	788	0	1357	629	0	0	0	0	0	0.98	6	BRCA	nonzero	0	0.17609
PD13761	299	89	0	1097	0	203	0	0	0	0	0	0	0.91	3	others	nonzero	0	0.0527251
PD13762	486	62	0	816	0	289	0	0	0	0	0	0	0.93	3	others	nonzero	0	0.0375076
PD13763	872	165	0	855	0	671	0	0	0	0	0	0	0.97	3	others	nonzero	0	0.0643777
PD13764	775	279	0	1896	0	1409	471	0	0	0	0	0	0.95	3	others	nonzero	0	0.15528
PD13766	636	2215	0	0	0	0	986	0	0	0	0	0	1	8	apobec	nonzero	0	0.834246
PD13767	655	341	0	1368	0	0	61	0	213	0	0	0	0.97	3	others	nonzero	0	0.152388
PD13770	608	136	0	708	0	380	0	0	247	0	0	0	0.96	3	others	nonzero	0	0.0654161
PD13771	478	723	5582	2468	0	2570	1268	0	0	0	0	0	0.96	6	BRCA	nonzero	0	0.152112
PD14432	469	91	0	1072	0	238	0	0	0	0	0	0	0.92	3	others	nonzero	0	0.0486631
PD14437	953	163	0	1540	0	1353	354	0	0	0	0	0	0.93	3	others	nonzero	0	0.118496
PD14441	466	146	1227	1292	0	1316	215	0	0	0	0	0	0.95	6	BRCA	nonzero	0	0.0774346
PD14442	410	70	0	878	0	388	0	0	0	0	0	0	0.93	3	others	nonzero	0	0.0400916
PD14450	278	50	0	783	0	152	35	0	0	0	0	0	0.91	3	others	nonzero	0	0.0654854
PD14453	1030	2619	0	3249	0	0	3018	0	0	0	0	0	0.99	7	others	nonzero	0	0.568475
PD14454	588	146	0	843	0	734	199	0	0	0	0	0	0.96	3	others	nonzero	0	0.13745
PD14456	797	0	0	768	0	267	0	0	145	0	0	0	0.95	3	others	nonzero	0	0
PD14459	673	137	0	844	0	0	0	0	432	0	0	0	0.97	3	others	nonzero	0	0.0656759
PD14461	490	0	0	728	0	178	40	0	0	0	0	0	0.95	3	others	nonzero	0	0.0278552
PD14468	565	74	0	725	0	185	0	0	0	0	0	0	0.96	3	others	nonzero	0	0.0477728
PD14472	563	204	0	1092	0	321	118	0	0	0	0	0	0.97	3	others	nonzero	0	0.140122
PD14473	628	60	0	542	0	266	47	0	0	0	0	0	0.96	3	others	nonzero	0	0.0693454
PD17973	546	65	0	837	0	0	0	0	577	0	0	0	0.96	3	others	nonzero	0	0.0320988
PD17991	468	65	0	689	0	0	0	0	0	0	0	0	0.94	3	others	nonzero	0	0.0531915
PD17994	486	235	0	520	0	0	65	0	0	0	0	0	0.96	3	others	nonzero	0	0.229709
PD18017	440	114	0	1165	0	338	51	0	0	0	0	0	0.93	3	others	nonzero	0	0.0782732
PD18020	747	0	6873	1952	0	3857	4343	0	0	0	0	0	0.98	6	BRCA	nonzero	0	0.244373
PD18022	531	128	0	481	0	336	126	0	0	0	0	0	0.96	3	others	nonzero	0	0.158552
PD18024	547	0	5622	1298	0	2858	684	95	0	0	0	0	0.96	6	BRCA	nonzero	0	0.0615994
PD18031	719	168	0	1089	0	546	247	0	0	0	0	0	0.94	3	others	nonzero	0	0.149874
PD18037	2943	369	0	2132	0	0	0	0	527	0	0	0	0.98	3	others	nonzero	0	0.0617987
PD18046	939	128	0	1125	0	607	102	0	0	0	0	0	0.96	3	others	nonzero	0	0.079283
PD18047	831	109	0	933	0	389	82	0	0	0	0	0	0.96	3	others	nonzero	0	0.0814846
PD18049	950	511	0	1675	0	0	256	0	0	0	0	0	0.97	3	others	nonzero	0	0.22612
PD18050	1956	506	0	0	0	760	344	0	0	0	0	0	0.97	9	others	nonzero	0	0.238362
PD18100	417	114	0	577	0	261	37	0	125	0	0	0	0.95	3	others	nonzero	0	0.0986283
PD18101	311	0	0	333	0	180	39	0	0	0	0	0	0.91	3	others	nonzero	0	0.0451912
PD18116	482	108	0	645	0	245	64	0	0	0	0	0	0.95	3	others	nonzero	0	0.111399
PD18149	561	74	0	1533	0	311	91	0	0	0	0	0	0.94	3	others	nonzero	0	0.0642023
PD18188	616	111	0	1199	0	257	53	0	0	0	0	0	0.95	3	others	nonzero	0	0.0733453
PD18251	618	160	0	1858	0	659	192	0	0	0	0	0	0.92	3	others	nonzero	0	0.100946
PD18257	568	296	0	965	0	478	395	0	271	0	0	0	0.98	3	others	nonzero	0	0.232425
PD18258	422	34	0	426	0	206	0	0	54	0	0	0	0.92	3	others	nonzero	0	0.0297723
PD18264	0	4554	0	0	0	0	2126	0	0	0	0	0	0.99	8	apobec	nonzero	0	1
PD18730	501	670	0	0	0	0	730	0	0	0	0	0	0.99	11	apobec	nonzero	0	0.736454
PD18733	539	211	0	1476	0	720	73	0	0	0	0	0	0.94	3	others	nonzero	0	0.0940709
PD18734	978	150	0	1215	0	1029	107	0	349	0	0	0	0.95	3	others	nonzero	0	0.0671369
PD18749	0	1401	0	0	0	0	3260	0	0	0	0	0	0.99	11	apobec	nonzero	0	1
PD18751	772	82	0	536	0	471	46	0	0	0	0	0	0.96	3	others	nonzero	0	0.0671211
PD18754	654	784	0	884	0	0	271	0	0	0	0	0	0.98	3	others	nonzero	0	0.406865
PD18768	577	92	0	1376	0	456	55	0	0	0	0	0	0.95	3	others	nonzero	0	0.0575117
PD18771	461	35	0	1227	0	0	53	0	0	0	0	0	0.96	3	others	nonzero	0	0.0495495
PD18775	457	91	0	607	0	175	0	0	0	0	0	0	0.93	3	others	nonzero	0	0.0684211
PD22036	255	17	0	587	0	188	0	0	0	0	0	0	0.94	3	others	nonzero	0	0.0162369
PD22251	645	76	0	784	0	0	0	0	0	0	0	0	0.94	3	others	nonzero	0	0.0504983
PD22355	1014	0	3740	1206	0	3376	425	0	0	0	0	0	0.95	6	BRCA	nonzero	0	0.0435406
PD22359	521	269	0	942	0	0	0	0	85	0	0	0	0.96	3	others	nonzero	0	0.148046
PD22360	312	211	4705	0	0	2489	793	0	0	0	0	0	0.96	6	BRCA	nonzero	0	0.117979
PD22361	1231	1876	0	0	0	0	2792	0	0	0	0	0	1	11	apobec	nonzero	0	0.791321
PD22362	282	354	0	718	0	520	75	0	0	0	0	0	0.94	3	others	nonzero	0	0.220113
PD22363	436	165	4024	1126	0	2872	282	0	0	0	0	0	0.96	6	BRCA	nonzero	0	0.0501965
PD22364	911	549	0	617	0	0	325	0	0	0	0	0	0.98	3	others	nonzero	0	0.363863
PD22365	294	42	0	771	0	730	69	0	0	0	0	0	0.89	3	others	nonzero	0	0.0582371
PD22366	666	487	5634	0	0	1597	1425	0	0	0	0	0	0.97	6	BRCA	nonzero	0	0.194923
PD23550	651	492	0	1615	0	0	108	0	0	0	0	0	0.95	3	others	nonzero	0	0.209351
PD23558	709	0	3535	2282	0	2699	909	0	0	0	0	0	0.92	6	BRCA	nonzero	0	0.089698
PD23559	537	211	0	2434	0	1591	609	0	0	0	0	0	0.95	3	others	nonzero	0	0.15236
PD23560	504	271	0	1174	0	624	433	0	0	0	0	0	0.96	3	others	nonzero	0	0.234198
PD23562	707	0	4433	1603	0	0	605	0	0	0	0	0	0.97	6	BRCA	nonzero	0	0.0823353
PD23563	264	0	3351	867	0	3418	323	0	0	0	0	0	0.96	6	BRCA	nonzero	0	0.0392801
PD23570	430	691	0	833	0	0	291	0	0	0	0	0	0.99	3	others	nonzero	0	0.437416
PD23577	354	0	1454	1212	0	673	181	96	0	0	0	0	0.95	6	BRCA	nonzero	0	0.0455919
PD24182	574	348	4922	1820	0	0	1873	0	0	0	0	0	0.98	6	BRCA	nonzero	0	0.232882
PD24186	0	0	2710	2615	0	1596	358	209	0	0	0	0	0.93	6	BRCA	nonzero	0	0.0478098
PD24190	0	144	0	3619	0	3234	673	2138	0	0	0	0	0.97	1	others	nonzero	0	0.0832993
PD24191	310	0	2966	1808	0	825	211	0	0	0	0	0	0.92	6	BRCA	nonzero	0	0.0344771
PD24192	432	0	8853	4763	0	1757	2022	0	0	0	0	0	0.97	6	BRCA	nonzero	0	0.113423
PD24195	429	121	0	1356	0	334	0	0	0	0	0	0	0.94	3	others	nonzero	0	0.0540179
PD24196	314	140	632	651	0	565	190	0	128	0	0	0	0.95	6	BRCA	nonzero	0	0.125954
PD24197	0	314	7558	1219	0	10397	513	214	0	0	0	0	0.96	6	BRCA	nonzero	0	0.0409102
PD24199	540	168	0	1316	0	557	273	0	0	0	0	0	0.96	3	others	nonzero	0	0.15452
PD24200	41	0	450	164	0	295	24	0	0	0	0	0	0.82	6	BRCA	nonzero	0	0.0246407
PD24201	1110	734	3180	4398	0	9769	1287	0	0	0	0	0	0.93	6	BRCA	nonzero	0	0.0986913
PD24202	585	190	3224	1242	0	1626	912	0	0	0	0	0	0.98	6	BRCA	nonzero	0	0.141663
PD24204	1554	0	0	903	0	0	0	0	338	0	0	0	0.98	3	others	nonzero	0	0
PD24205	615	239	3588	1903	0	2278	305	0	0	0	0	0	0.96	6	BRCA	nonzero	0	0.0609319
PD24206	333	355	0	1564	0	1152	206	0	0	0	0	0	0.93	3	others	nonzero	0	0.155402
PD24209	297	2243	949	0	0	1223	5457	0	0	0	0	0	1	11	apobec	nonzero	0	0.757203
PD24212	588	519	2990	2030	0	3495	433	0	0	0	0	0	0.94	6	BRCA	nonzero	0	0.0946793
PD24214	1270	0	0	803	0	594	0	0	412	0	0	0	0.98	3	others	nonzero	0	0
PD24215	0	184	0	2678	0	2432	642	0	241	0	0	0	0.86	1	others	nonzero	0	0.133722
PD24219	1635	0	0	1042	0	536	106	0	0	0	0	0	0.97	3	others	nonzero	0	0.0319373
PD24220	1520	272	0	0	0	896	923	0	0	0	0	0	0.98	9	others	nonzero	0	0.330933
PD24221	131	0	0	1299	0	575	141	0	147	0	0	0	0.85	3	others	nonzero	0	0.0614915
PD24223	972	1041	0	1415	0	0	0	0	0	0	0	0	0.98	3	others	nonzero	0	0.303676
PD24224	473	132	0	965	0	523	119	0	0	0	0	0	0.95	3	others	nonzero	0	0.113472
PD24225	285	372	0	566	0	390	208	0	0	0	0	0	0.98	3	others	nonzero	0	0.318506
PD24304	232	0	2948	0	0	3452	221	0	0	0	0	0	0.96	6	BRCA	nonzero	0	0.0322487
PD24306	155	0	1469	451	0	1079	182	0	0	0	0	0	0.93	6	BRCA	nonzero	0	0.0545564
PD24307	315	77	0	880	0	283	39	0	0	0	0	0	0.94	3	others	nonzero	0	0.0727729
PD24308	625	0	724	2534	0	516	353	0	0	0	0	0	0.88	4	others	nonzero	0	0.0742845
PD24314	782	85	0	1795	0	746	215	0	247	0	0	0	0.94	3	others	nonzero	0	0.0775194
PD24318	669	54	0	1723	0	0	100	0	0	0	0	0	0.95	3	others	nonzero	0	0.060487
PD24320	0	0	0	0	1010	0	0	0	0	0	14685	0	0.92	10	MSI	nonzero	0	0
PD24322	919	753	0	2206	0	0	990	0	0	0	0	0	0.98	7	others	nonzero	0	0.358053
PD24325	1167	0	3766	3150	0	940	1294	70	0	0	0	0	0.95	6	BRCA	nonzero	0	0.124579
PD24329	908	140	0	519	0	469	75	0	0	0	0	0	0.98	3	others	nonzero	0	0.101847
PD24332	808	181	0	394	0	537	0	0	0	0	0	0	0.95	3	others	nonzero	0	0.0942708
PD24335	1553	240	0	1115	0	712	328	0	0	0	0	0	0.98	3	others	nonzero	0	0.14387
PD24336	239	368	0	1863	0	716	153	0	0	0	0	0	0.95	3	others	nonzero	0	0.156035
PD24337	416	0	2689	1125	0	1141	336	0	0	0	0	0	0.95	6	BRCA	nonzero	0	0.0588751
PD3851	394	123	0	665	0	605	32	0	0	0	0	0	0.95	3	others	nonzero	0	0.0852117
PD3890	375	194	3418	798	0	0	648	151	0	0	0	0	0.98	6	BRCA	nonzero	0	0.150788
PD3904	286	440	2168	1285	0	1135	354	0	0	0	0	0	0.95	6	BRCA	nonzero	0	0.140085
PD3905	299	227	1878	740	0	937	522	0	0	0	0	0	0.97	6	BRCA	nonzero	0	0.16272
PD3945	0	344	2586	3293	0	3689	639	0	0	0	0	0	0.96	6	BRCA	nonzero	0	0.0931665
PD3989	754	344	0	769	0	371	0	0	0	0	0	0	0.97	3	others	nonzero	0	0.153709
PD4006	676	0	5772	0	0	2780	347	0	0	0	0	0	0.94	6	BRCA	nonzero	0	0.0362402
PD4076	786	294	0	1011	0	0	0	0	0	0	0	0	0.98	3	others	nonzero	0	0.140603
PD4085	602	122	0	1091	0	822	67	0	0	0	0	0	0.95	3	others	nonzero	0	0.0698964
PD4086	279	219	503	544	0	0	406	0	0	0	0	0	0.98	4	others	nonzero	0	0.320349
PD4088	547	99	461	253	0	0	69	0	262	0	0	0	0.96	4	others	nonzero	0	0.0993495
PD4103	1140	721	0	1808	0	753	514	0	282	0	0	0	0.97	3	others	nonzero	0	0.236681
PD4107	0	877	2922	2407	0	3464	204	0	0	0	0	0	0.97	6	BRCA	nonzero	0	0.109479
PD4109	1764	0	1143	3675	0	1828	1903	0	0	0	0	0	0.93	3	others	nonzero	0	0.184524
PD4115	459	192	3565	2238	0	2664	344	290	0	0	0	0	0.97	6	BRCA	nonzero	0	0.0549631
PD4116	0	335	2787	1688	0	2436	924	0	0	0	0	0	0.97	6	BRCA	nonzero	0	0.1541
PD4192	910	341	2294	0	0	0	747	0	0	0	0	0	0.92	6	BRCA	nonzero	0	0.253495
PD4194	468	143	0	353	0	254	210	0	0	0	0	0	0.96	3	others	nonzero	0	0.247199
PD4198	1055	657	0	1494	0	1012	299	0	0	0	0	0	0.97	3	others	nonzero	0	0.211645
PD4225	1031	131	0	533	0	260	0	0	0	0	0	0	0.98	3	others	nonzero	0	0.0670077
PD4248	340	154	0	1140	0	414	148	0	0	0	0	0	0.94	3	others	nonzero	0	0.137523
PD4252	1076	0	0	1592	0	492	200	0	413	0	0	0	0.95	3	others	nonzero	0	0.0530082
PD4255	749	0	0	1973	0	837	241	0	754	0	0	0	0.91	3	others	nonzero	0	0.0529205
PD4261	410	37	0	1123	0	186	40	0	0	0	0	0	0.95	3	others	nonzero	0	0.0428731
PD4267	745	148	0	716	0	0	510	0	0	0	0	0	0.98	3	others	nonzero	0	0.310524
PD4604	526	301	3301	2056	0	2561	578	0	0	0	0	0	0.91	6	BRCA	nonzero	0	0.094283
PD4605	1046	78	0	1325	0	0	201	0	0	0	0	0	0.96	3	others	nonzero	0	0.105283
PD4606	401	43	0	685	0	0	0	0	0	0	0	0	0.94	3	others	nonzero	0	0.0380868
PD4607	0	16095	0	0	0	0	9858	0	0	0	0	0	1	8	apobec	nonzero	0	1
PD4613	575	948	0	0	0	0	672	0	0	0	0	0	0.99	8	apobec	nonzero	0	0.738041
PD4826	681	553	0	1259	0	740	585	0	0	0	0	0	0.97	3	others	nonzero	0	0.298062
PD4833	423	129	3714	982	0	718	435	0	0	0	0	0	0.97	6	BRCA	nonzero	0	0.0881112
PD4836	690	138	1044	1531	0	604	296	0	0	0	0	0	0.95	4	others	nonzero	0	0.10086
PD4841	656	159	1798	2138	0	1903	366	0	0	0	0	0	0.95	6	BRCA	nonzero	0	0.0747863
PD4844	568	0	6149	3480	0	1452	1161	0	0	0	0	0	0.96	6	BRCA	nonzero	0	0.0906323
PD4845	525	0	1058	1432	0	1821	100	799	0	0	0	0	0.94	6	BRCA	nonzero	0	0.0174368
PD4875	638	163	1721	2268	0	1691	324	0	0	0	0	0	0.97	6	BRCA	nonzero	0	0.071565
PD4876	272	240	3105	931	0	0	360	0	0	0	0	0	0.96	6	BRCA	nonzero	0	0.122249
PD4951	277	85	945	741	0	515	216	0	0	0	0	0	0.95	6	BRCA	nonzero	0	0.108312
PD4953	329	220	2559	1900	0	1601	337	0	0	0	0	0	0.95	6	BRCA	nonzero	0	0.08019
PD4954	498	215	2647	1213	0	747	444	0	0	0	0	0	0.96	6	BRCA	nonzero	0	0.11433
PD4955	353	283	1714	1503	0	1883	334	0	0	0	0	0	0.96	6	BRCA	nonzero	0	0.101647
PD4956	766	0	7852	1627	0	0	1337	0	0	0	0	0	0.97	6	BRCA	nonzero	0	0.115438
PD4957	298	213	740	939	0	818	271	0	0	0	0	0	0.97	6	BRCA	nonzero	0	0.147606
PD4958	0	665	1511	3275	0	3088	799	0	0	0	0	0	0.96	1	others	nonzero	0	0.156779
PD4959	488	123	1358	1104	0	1420	118	0	0	0	0	0	0.94	6	BRCA	nonzero	0	0.0522663
PD4962	0	1689	0	0	0	2240	2914	0	0	0	0	0	1	11	apobec	nonzero	0	0.672658
PD4965	799	116	0	1203	0	535	53	0	0	0	0	0	0.96	3	others	nonzero	0	0.0624538
PD4967	533	609	0	1158	0	0	927	0	0	0	0	0	0.99	7	others	nonzero	0	0.475984
PD4968	1283	1115	0	1616	0	766	0	0	0	0	0	0	0.98	3	others	nonzero	0	0.233264
PD4969	240	51	0	514	0	227	0	0	0	0	0	0	0.91	3	others	nonzero	0	0.0494186
PD4970	668	118	0	1252	0	277	95	0	0	0	0	0	0.95	3	others	nonzero	0	0.0883817
PD4971	970	124	0	745	0	797	129	0	0	0	0	0	0.97	3	others	nonzero	0	0.0915009
PD4972	355	33	0	542	0	189	26	0	0	0	0	0	0.92	3	others	nonzero	0	0.0515284
PD4975	698	109	3959	1412	0	987	341	0	0	0	0	0	0.95	6	BRCA	nonzero	0	0.059952
PD4976	2097	175	0	2804	0	0	499	0	700	0	0	0	0.95	3	others	nonzero	0	0.10741
PD4981	626	56	0	605	0	376	0	0	0	0	0	0	0.96	3	others	nonzero	0	0.0336741
PD4982	534	47	0	685	0	208	0	0	0	0	0	0	0.96	3	others	nonzero	0	0.031886
PD4983	427	70	0	1266	0	0	0	0	0	0	0	0	0.94	3	others	nonzero	0	0.039705
PD4985	531	79	0	1129	0	210	55	0	0	0	0	0	0.96	3	others	nonzero	0	0.0668663
PD4986	402	49	298	1016	0	211	0	0	0	0	0	0	0.93	4	others	nonzero	0	0.0247976
PD5925	0	280	2877	2655	0	1608	1360	0	0	0	0	0	0.99	6	BRCA	nonzero	0	0.186788
PD5928	584	281	2567	1012	0	2419	251	0	0	0	0	0	0.97	6	BRCA	nonzero	0	0.0747821
PD5930	356	0	1910	616	0	573	491	0	0	0	0	0	0.95	6	BRCA	nonzero	0	0.12443
PD5934	696	0	6408	521	0	3548	406	0	0	0	0	0	0.96	6	BRCA	nonzero	0	0.0350635
PD5935	877	0	5508	1971	0	0	1315	0	0	0	0	0	0.97	6	BRCA	nonzero	0	0.135974
PD5936	752	258	0	1316	0	456	0	0	0	0	0	0	0.97	3	others	nonzero	0	0.092739
PD5942	1290	231	2198	1763	0	0	283	0	225	0	0	0	0.95	4	others	nonzero	0	0.0858097
PD5944	744	99	0	1136	0	546	84	0	0	0	0	0	0.94	3	others	nonzero	0	0.0701418
PD5947	513	210	0	532	0	319	205	0	0	0	0	0	0.96	3	others	nonzero	0	0.233277
PD5948	442	0	8707	5513	0	0	510	0	0	0	0	0	0.84	6	BRCA	nonzero	0	0.0336146
PD5950	953	0	0	712	0	304	0	0	221	0	0	0	0.96	3	others	nonzero	0	0
PD5953	775	49	0	1001	0	311	0	0	0	0	0	0	0.96	3	others	nonzero	0	0.0229401
PD5956	657	223	0	1072	0	1761	0	0	372	0	0	0	0.94	3	others	nonzero	0	0.05459
PD5959	601	311	0	1518	0	0	74	0	0	0	0	0	0.95	3	others	nonzero	0	0.153754
PD5961	826	338	0	906	0	0	0	0	244	0	0	0	0.95	3	others	nonzero	0	0.146067
PD5964	337	99	0	522	0	428	74	0	130	0	0	0	0.91	3	others	nonzero	0	0.108805
PD6016	487	433	0	756	0	0	235	0	0	0	0	0	0.99	3	others	nonzero	0	0.349555
PD6041	505	68	0	976	0	222	0	0	0	0	0	0	0.94	3	others	nonzero	0	0.0383964
PD6042	0	577	0	2805	0	2398	1339	0	0	0	0	0	0.99	1	others	nonzero	0	0.269139
PD6044	725	92	0	1623	0	0	133	0	0	0	0	0	0.95	3	others	nonzero	0	0.0874466
PD6045	345	534	0	871	0	402	181	0	0	0	0	0	0.99	3	others	nonzero	0	0.306472
PD6046	831	156	0	1057	0	583	87	0	262	0	0	0	0.96	3	others	nonzero	0	0.0816532
PD6047	1985	427	1763	4068	0	0	262	0	937	0	0	0	0.96	4	others	nonzero	0	0.0729718
PD6048	1017	215	0	737	0	673	181	0	279	0	0	0	0.94	3	others	nonzero	0	0.12766
PD6404	780	321	2807	1829	0	0	533	283	0	0	0	0	0.95	6	BRCA	nonzero	0	0.130322
PD6406	410	0	3435	0	0	850	331	0	0	0	0	0	0.93	6	BRCA	nonzero	0	0.0658575
PD6409	329	0	4220	0	0	3064	1197	0	0	0	0	0	0.98	6	BRCA	nonzero	0	0.135868
PD6410	462	0	3661	1280	0	1031	879	0	0	0	0	0	0.96	6	BRCA	nonzero	0	0.120197
PD6413	394	312	2250	0	0	1022	610	0	0	0	0	0	0.99	6	BRCA	nonzero	0	0.200959
PD6414	371	158	0	1142	0	0	46	44	0	0	0	0	0.95	3	others	nonzero	0	0.115843
PD6415	773	697	4753	0	0	1605	1717	0	0	0	0	0	0.98	6	BRCA	nonzero	0	0.252907
PD6416	0	142	746	592	0	1115	477	259	0	0	0	0	0.96	6	BRCA	nonzero	0	0.18583
PD6417	849	54	0	573	0	0	70	0	0	0	0	0	0.97	3	others	nonzero	0	0.080207
PD6418	541	86	0	1169	0	224	0	0	0	0	0	0	0.94	3	others	nonzero	0	0.0425743
PD6422	758	448	0	2499	0	930	179	0	367	0	0	0	0.93	3	others	nonzero	0	0.121019
PD6466	516	166	0	1127	0	0	0	0	0	0	0	0	0.86	3	others	nonzero	0	0.0917634
PD6684	713	0	7891	2159	0	0	2713	201	0	0	0	0	0.98	6	BRCA	nonzero	0	0.198362
PD6711	630	169	0	1115	0	0	0	0	0	0	0	0	0.96	3	others	nonzero	0	0.0882968
PD6719	610	0	2222	988	0	984	167	0	0	0	0	0	0.95	6	BRCA	nonzero	0	0.0335949
PD6720	607	118	0	1195	0	0	98	0	0	0	0	0	0.95	3	others	nonzero	0	0.107037
PD6721	767	170	0	850	0	377	67	0	0	0	0	0	0.96	3	others	nonzero	0	0.10623
PD6728	489	90	731	434	0	672	162	0	0	0	0	0	0.94	6	BRCA	nonzero	0	0.0977502
PD6729	1073	90	1466	1562	0	506	175	0	0	0	0	0	0.95	4	others	nonzero	0	0.0543924
PD6730	671	0	5120	1194	0	2529	575	0	0	0	0	0	0.95	6	BRCA	nonzero	0	0.0569928
PD6731	0	1523	0	0	0	2903	4123	0	0	0	0	0	0.99	11	apobec	nonzero	0	0.660428
PD6732	472	127	730	1199	0	0	387	0	0	0	0	0	0.96	4	others	nonzero	0	0.176329
PD6733	1225	576	0	1746	0	0	792	0	337	0	0	0	0.97	3	others	nonzero	0	0.292558
PD7066	688	0	1745	562	0	338	305	0	0	0	0	0	0.95	6	BRCA	nonzero	0	0.0838373
PD7199	485	45	0	382	0	218	0	0	0	0	0	0	0.95	3	others	nonzero	0	0.039823
PD7202	1836	482	0	1488	0	0	271	0	1064	0	0	0	0.97	3	others	nonzero	0	0.14647
PD7203	253	251	0	473	0	0	333	0	254	0	0	0	0.97	3	others	nonzero	0	0.373402
PD7204	729	226	0	920	0	301	0	0	0	0	0	0	0.97	3	others	nonzero	0	0.10386
PD7205	991	1224	0	3048	0	0	2595	0	0	0	0	0	0.99	7	others	nonzero	0	0.486002
PD7206	799	150	0	2219	0	1369	203	0	0	0	0	0	0.93	3	others	nonzero	0	0.0744726
PD7207	988	416	0	1450	0	0	0	0	0	0	0	0	0.95	3	others	nonzero	0	0.14576
PD7209	701	139	0	641	0	0	0	0	184	0	0	0	0.97	3	others	nonzero	0	0.0834835
PD7210	461	38	0	572	0	248	0	0	0	0	0	0	0.96	3	others	nonzero	0	0.0288097
PD7211	701	122	3860	1122	0	2062	419	0	0	0	0	0	0.97	6	BRCA	nonzero	0	0.0652909
PD7218	579	56	0	612	0	0	0	0	227	0	0	0	0.97	3	others	nonzero	0	0.0379919
PD7219	510	4455	0	0	0	0	6656	0	0	0	0	0	1	11	apobec	nonzero	0	0.956114
PD7220	910	469	0	1113	0	0	217	0	0	0	0	0	0.97	3	others	nonzero	0	0.25323
PD7238	775	411	0	1031	0	0	0	0	0	0	0	0	0.98	3	others	nonzero	0	0.185386
PD7243	1066	607	0	2473	0	1565	323	0	740	0	0	0	0.97	3	others	nonzero	0	0.13729
PD7248	658	0	6213	2634	0	1893	1644	0	0	0	0	0	0.97	6	BRCA	nonzero	0	0.126054
PD7249	873	1122	0	0	0	1465	1124	0	0	0	0	0	0.99	2	others	nonzero	0	0.489965
PD7250	645	0	5670	1235	0	0	340	0	0	0	0	0	0.94	6	BRCA	nonzero	0	0.0430925
PD7304	513	191	0	683	0	510	106	0	0	0	0	0	0.95	3	others	nonzero	0	0.148278
PD7305	1579	420	0	1521	0	0	449	0	787	0	0	0	0.96	3	others	nonzero	0	0.182717
PD7306	1569	833	0	2422	0	1010	532	0	497	0	0	0	0.94	3	others	nonzero	0	0.198893
PD7316	493	67	3598	0	0	1145	344	0	0	0	0	0	0.95	6	BRCA	nonzero	0	0.072782
PD7322	731	48	0	773	0	0	0	0	463	0	0	0	0.95	3	others	nonzero	0	0.0238213
PD7341	885	300	0	946	0	0	634	0	325	0	0	0	0.98	3	others	nonzero	0	0.302265
PD7344	171	0	0	339	0	125	57	0	30	0	0	0	0.86	3	others	nonzero	0	0.0789474
PD7426	576	0	10544	2364	0	0	5013	0	0	0	0	0	0.98	6	BRCA	nonzero	0	0.271017
PD7428	573	0	8516	1174	0	4068	1619	0	0	0	0	0	0.93	6	BRCA	nonzero	0	0.101505
PD8610	206	259	1704	1160	0	1248	521	0	0	0	0	0	0.97	6	BRCA	nonzero	0	0.153001
PD8612	968	266	0	0	0	644	90	0	0	0	0	0	0.96	9	others	nonzero	0	0.180894
PD8614	349	100	0	775	0	215	0	0	0	0	0	0	0.92	3	others	nonzero	0	0.0694927
PD8618	401	53	0	852	0	157	43	0	0	0	0	0	0.95	3	others	nonzero	0	0.063745
PD8619	927	129	0	1385	0	759	371	0	0	0	0	0	0.95	3	others	nonzero	0	0.140017
PD8620	536	904	0	0	0	0	1217	0	0	0	0	0	0.99	11	apobec	nonzero	0	0.798269
PD8621	598	0	4130	1827	0	890	617	0	0	0	0	0	0.95	6	BRCA	nonzero	0	0.0765319
PD8622	377	96	0	973	0	294	69	0	0	0	0	0	0.93	3	others	nonzero	0	0.0912106
PD8623	423	287	0	1032	0	278	0	0	0	0	0	0	0.95	3	others	nonzero	0	0.142079
PD8828	520	375	0	839	0	0	327	0	0	0	0	0	0.99	3	others	nonzero	0	0.340611
PD8832	931	0	14022	3194	0	6620	1296	346	0	0	0	0	0.95	6	BRCA	nonzero	0	0.0490742
PD8964	666	0	5128	2496	0	1960	901	0	0	0	0	0	0.96	6	BRCA	nonzero	0	0.0807999
PD8969	569	410	3010	1729	0	0	780	0	322	0	0	0	0.97	6	BRCA	nonzero	0	0.174487
PD8973	1213	1774	0	0	0	0	2921	0	0	0	0	0	1	11	apobec	nonzero	0	0.794685
PD8977	2155	186	0	1171	0	534	0	0	0	0	0	0	0.96	3	others	nonzero	0	0.0459713
PD8978	984	135	3381	1681	0	0	489	0	0	0	0	0	0.92	6	BRCA	nonzero	0	0.0935532
PD8979	951	346	0	2085	0	440	215	0	0	0	0	0	0.94	3	others	nonzero	0	0.138965
PD8980	749	0	3704	3866	0	5337	1803	0	0	0	0	0	0.91	6	BRCA	nonzero	0	0.116631
PD8981	504	143	0	620	0	386	95	0	0	0	0	0	0.94	3	others	nonzero	0	0.136156
PD8984	1038	200	6942	0	0	0	972	0	0	0	0	0	0.96	6	BRCA	nonzero	0	0.128059
PD8995	2654	2830	0	0	0	0	2102	0	0	0	0	0	0.99	8	apobec	nonzero	0	0.650145
PD8996	1229	146	0	937	0	807	111	0	0	0	0	0	0.95	3	others	nonzero	0	0.0795666
PD8997	961	149	0	1303	0	0	226	0	192	0	0	0	0.97	3	others	nonzero	0	0.132462
PD8998	0	1237	0	0	0	1214	2318	0	0	0	0	0	1	11	apobec	nonzero	0	0.745439
PD8999	442	70	0	614	0	221	0	0	0	0	0	0	0.95	3	others	nonzero	0	0.0519673
PD9000	400	440	3809	1650	0	2488	723	0	0	0	0	0	0.97	6	BRCA	nonzero	0	0.122292
PD9001	705	115	0	1885	0	0	0	0	0	0	0	0	0.93	3	others	nonzero	0	0.0425139
PD9002	476	331	0	4460	0	2076	330	302	501	0	0	0	0.94	3	others	nonzero	0	0.0779849
PD9004	470	0	4480	2833	0	1276	1566	0	0	0	0	0	0.94	6	BRCA	nonzero	0	0.147388
PD9009	920	2948	0	914	0	1037	8967	424	0	0	0	0	1	11	apobec	nonzero	0	0.783366
PD9064	735	0	4548	2357	0	3731	980	0	0	0	0	0	0.94	6	BRCA	nonzero	0	0.0793458
PD9067	533	226	0	468	0	216	111	0	0	0	0	0	0.96	3	others	nonzero	0	0.21686
PD9467	1035	218	0	739	0	471	0	0	0	0	0	0	0.96	3	others	nonzero	0	0.0885099
PD9541	1688	369	0	0	0	649	0	0	0	0	0	0	0.97	9	others	nonzero	0	0.136364
PD9567	943	244	0	1113	0	951	261	0	0	0	0	0	0.97	3	others	nonzero	0	0.143793
PD9569	632	0	0	1157	0	253	99	0	0	0	0	0	0.95	3	others	nonzero	0	0.0462401
PD9570	498	301	0	358	0	249	0	0	0	0	0	0	0.98	3	others	nonzero	0	0.214083
PD9571	700	97	1603	2083	0	0	217	0	0	0	0	0	0.91	4	others	nonzero	0	0.0668085
PD9573	821	0	0	565	0	230	0	0	0	0	0	0	0.95	3	others	nonzero	0	0
PD9574	594	61	0	621	0	358	0	0	0	0	0	0	0.95	3	others	nonzero	0	0.0373317
PD9575	506	179	0	4136	0	669	771	239	0	0	0	0	0.9	3	others	nonzero	0	0.146154
PD9576	713	0	8169	3868	0	4293	795	0	0	0	0	0	0.95	6	BRCA	nonzero	0	0.0445678
PD9577	392	67	0	842	0	323	0	0	0	0	0	0	0.93	3	others	nonzero	0	0.0412562
PD9579	397	73	0	803	0	279	82	0	0	0	0	0	0.94	3	others	nonzero	0	0.0948592
PD9582	1072	171	830	0	0	525	142	0	0	0	0	0	0.96	9	others	nonzero	0	0.114234
PD9584	746	132	0	1466	0	341	68	0	0	0	0	0	0.97	3	others	nonzero	0	0.072648
PD9585	806	0	3856	1740	0	2682	1200	0	0	0	0	0	0.97	6	BRCA	nonzero	0	0.116686
PD9591	460	81	0	596	0	159	0	0	0	0	0	0	0.96	3	others	nonzero	0	0.0625
PD9592	762	0	6015	0	0	1204	515	0	0	0	0	0	0.96	6	BRCA	nonzero	0	0.0606168
PD9593	424	49	0	992	0	0	39	0	113	0	0	0	0.94	3	others	nonzero	0	0.0544218
PD9599	1151	216	0	1632	0	0	296	0	0	0	0	0	0.97	3	others	nonzero	0	0.155387
PD9600	609	45	0	869	0	439	57	0	0	0	0	0	0.9	3	others	nonzero	0	0.0505201
PD9604	0	0	0	0	1530	0	221	0	0	0	8918	0	0.95	10	MSI	nonzero	0	0.0207142
PD9605	886	158	0	1329	0	611	88	0	301	0	0	0	0.95	3	others	nonzero	0	0.0729321
PD9606	462	39	0	551	0	170	0	0	0	0	0	0	0.95	3	others	nonzero	0	0.0319149
PD9694	941	0	0	550	0	0	65	0	156	0	0	0	0.97	3	others	nonzero	0	0.0379673
PD9696	463	93	3026	0	0	1499	784	0	0	0	0	0	0.98	6	BRCA	nonzero	0	0.149531
PD9702	700	0	5968	0	0	0	1193	0	0	0	0	0	0.97	6	BRCA	nonzero	0	0.151762
PD9752	1147	331	0	972	0	680	346	0	0	0	0	0	0.97	3	others	nonzero	0	0.194764
PD9754	735	78	0	649	0	435	0	0	0	0	0	0	0.95	3	others	nonzero	0	0.0411176
PD9755	527	137	0	1046	0	0	0	0	0	0	0	0	0.94	3	others	nonzero	0	0.080117
PD9759	676	176	0	1078	0	262	0	0	0	0	0	0	0.95	3	others	nonzero	0	0.080292
PD9761	746	141	0	1037	0	0	0	0	179	0	0	0	0.95	3	others	nonzero	0	0.0670471
PD9844	95	20	0	285	0	61	0	0	46	0	0	0	0.87	3	others	nonzero	0	0.0394477
PD9847	471	49	0	1369	0	340	0	0	0	0	0	0	0.93	3	others	nonzero	0	0.021983
